# Supplementary material for: 4-{[7-(Trifluoro­meth­yl)quinolin-4-yl]amino}­benzene­sulfonamide–ethanol–methanol (1/0.47/0.53)
Source: Acta Crystallogr Sect E Struct Rep Online. 2012 Jul 10;68(Pt 8):o2396. doi: 10.1107/S1600536812029698 (PMC3414320; doi:10.1107/S1600536812029698)
Supplement: Supplementary file 1 [file e-68-o2396-sup1.cif]

##############################################################################
#                                                                            #
# This CIF contains the data in a paper accepted for publication in          #
# Acta Crystallographica Section E. It conforms to the requirements of       #
# Notes for Authors for Acta Crystallographica Section E, and has been       #
# peer reviewed under the auspices of the IUCr Commission on Journals.       #
#                                                                            #
# Full details of the Crystallographic Information File format               #
# are given in the paper "The Crystallographic Information File (CIF):       #
# a New Standard Archive File for Crystallography" by S. R. Hall, F. H.      #
# Allen and I. D. Brown [Acta Cryst. (1991), A47, 655-685].                  #
#                                                                            #
# The current version of the core CIF dictionary is obtainable from          #
# ftp://ftp.iucr.org/pub/cif_core.dic.                                       #
#                                                                            #
# Software is freely available for graphical display of the structure(s)     #
# in this CIF. For information consult the CIF software page                 #
# http://www.iucr.org/resources/cif/software.                                #
#                                                                            #
# This file may be used for bona fide research purposes within the           #
# scientific community so long as proper attribution is given to the journal # 
# article from which it was obtained.                                        #
#                                                                            #
##############################################################################
data_global
_audit_creation_method     'form.cif (version 2.0)'
_journal_data_validation_number     ?
_journal_date_recd_electronic     2012-06-28
_journal_date_accepted     2012-06-29
_journal_name_full     'Acta Crystallographica, Section E'
_journal_year     2012
_journal_volume     68
_journal_issue      8
_journal_page_first     o2396
_journal_page_last     o2396
_journal_paper_category     QO
_journal_paper_doi     10.1107/S1600536812029698
_journal_coeditor_code     HB6882
_publ_contact_author_name     'Prof. Fun, Hoong-Kun'
_publ_contact_author_address
;
      X-ray Crystallography Unit
      School of Physics
      Universiti Sains Malaysia
      11800 USM, Penang
      MALAYSIA
;
_publ_contact_author_email     'hkfun@usm.my'
_publ_contact_author_fax     '604 6579150'
_publ_contact_author_phone     '604 6533652'
_publ_section_title
;
4-{[7-(Trifluoromethyl)quinolin-4-yl]amino}benzenesulfonamide--ethanol--methanol
(1/0.47/0.53)
;
loop_
    _publ_author_name
    _publ_author_footnote
    _publ_author_address
    'Mostafa M. Ghorab' ?
;
Medicinal, Aromatic and Poisonous Plants Research Center (MAPPRC)
College of Pharmacy, King Saud University
PO Box 2457, Riyadh 11451
Saudi Arabia
;
    'Mansour S. Al-Said' ?
;
Medicinal, Aromatic and Poisonous Plants Research Center (MAPPRC)
College of Pharmacy, King Saud University
PO Box 2457, Riyadh 11451
Saudi Arabia
;
    'Abdullah A. Al-Mishari' ?
;
Medicinal, Aromatic and Poisonous Plants Research Center (MAPPRC)
College of Pharmacy, King Saud University
PO Box 2457, Riyadh 11451
Saudi Arabia
;
    'Ching Kheng Quah'
;
Thomson Reuters ResearcherID: A-5525-2009.
;
;
X-ray Crystallography Unit
School of Physics
Universiti Sains Malaysia
11800 USM, Penang
Malaysia
;
    'Hoong-Kun Fun'
;
Thomson Reuters ResearcherID: A-3561-2009.
;
;
X-ray Crystallography Unit
School of Physics
Universiti Sains Malaysia
11800 USM, Penang
Malaysia
;
data_I
_audit_creation_method     SHELXL-97
_chemical_name_systematic
;
4-{[7-(Trifluoromethyl)quinolin-4-yl]amino}benzenesulfonamide--ethanol--
methanol (1/0.47/0.53)
;
_chemical_name_common     ?
_chemical_formula_moiety     'C16 H12 F3 N3 O2 S, 0.47(C2 H6 O), 0.53(C H4 O)'
_chemical_formula_sum     'C17.47 H16.94 F3 N3 O3 S'
_chemical_formula_iupac     'C16 H12 F3 N3 O2 S, 0.47C2 H6 O, 0.53C H4 O'
_chemical_formula_weight     405.98
_chemical_melting_point     ?
_symmetry_cell_setting     triclinic
_symmetry_space_group_name_H-M     'P -1'
_symmetry_space_group_name_Hall     '-P 1'
loop_
    _symmetry_equiv_pos_as_xyz
    'x, y, z'
    '-x, -y, -z'
_cell_length_a     8.60370(10)
_cell_length_b     9.3146(2)
_cell_length_c     11.4590(2)
_cell_angle_alpha     92.4630(10)
_cell_angle_beta     91.5440(10)
_cell_angle_gamma     92.9690(10)
_cell_volume     915.85(3)
_cell_formula_units_Z     2
_cell_measurement_reflns_used     2059
_cell_measurement_theta_min     3.86
_cell_measurement_theta_max     70.43
_cell_measurement_temperature     296(2)
_exptl_crystal_description     'plate'
_exptl_crystal_colour     'colorless'
_exptl_crystal_size_max     0.83
_exptl_crystal_size_mid     0.43
_exptl_crystal_size_min     0.11
_exptl_crystal_density_diffrn     1.472
_exptl_crystal_density_meas     ?
_exptl_crystal_density_method     'not measured'
_exptl_crystal_F_000     420
_exptl_absorpt_coefficient_mu     2.069
_exptl_absorpt_correction_type     multi-scan
_exptl_absorpt_process_details     '(SADABS; Bruker, 2009)'
_exptl_absorpt_correction_T_min     0.2788
_exptl_absorpt_correction_T_max     0.8013
_exptl_special_details     ?
_diffrn_ambient_temperature     296(2)
_diffrn_radiation_type     CuK\a
_diffrn_radiation_wavelength     1.54178
_diffrn_radiation_source     'fine-focus sealed tube'
_diffrn_radiation_monochromator     graphite
_diffrn_measurement_device_type     'Bruker SMART APEXII CCD'
_diffrn_measurement_method     '\f and \w scans'
_diffrn_detector_area_resol_mean     .
_diffrn_reflns_number     9433
_diffrn_reflns_av_R_equivalents     0.0260
_diffrn_reflns_av_sigmaI/netI     0.0334
_diffrn_reflns_theta_min     3.86
_diffrn_reflns_theta_max     62.98
_diffrn_reflns_theta_full     62.98
_diffrn_measured_fraction_theta_max     0.963
_diffrn_measured_fraction_theta_full     0.963
_diffrn_reflns_limit_h_min     -9
_diffrn_reflns_limit_h_max     9
_diffrn_reflns_limit_k_min     -10
_diffrn_reflns_limit_k_max     10
_diffrn_reflns_limit_l_min     -12
_diffrn_reflns_limit_l_max     10
_diffrn_standards_number     0
_diffrn_standards_interval_count     .
_diffrn_standards_interval_time     .
_diffrn_standards_decay_%     ?
_refine_special_details
;
 Refinement of F^2^ against ALL reflections.  The weighted R-factor wR and
 goodness of fit S are based on F^2^, conventional R-factors R are based
 on F, with F set to zero for negative F^2^. The threshold expression of
 F^2^ > 2sigma(F^2^) is used only for calculating R-factors(gt) etc. and is
 not relevant to the choice of reflections for refinement.  R-factors based
 on F^2^ are statistically about twice as large as those based on F, and R-
 factors based on ALL data will be even larger.
;
_reflns_number_total     2845
_reflns_number_gt     2631
_reflns_threshold_expression     I>2\s(I)
_refine_ls_structure_factor_coef     Fsqd
_refine_ls_matrix_type     full
_refine_ls_R_factor_all     0.0470
_refine_ls_R_factor_gt     0.0448
_refine_ls_wR_factor_gt     0.1272
_refine_ls_wR_factor_ref     0.1293
_refine_ls_goodness_of_fit_ref     1.052
_refine_ls_restrained_S_all     1.052
_refine_ls_number_reflns     2845
_refine_ls_number_parameters     309
_refine_ls_number_restraints     2
_refine_ls_hydrogen_treatment     mixed
_refine_ls_weighting_scheme     calc
_refine_ls_weighting_details
         'calc w=1/[\s^2^(Fo^2^)+(0.0745P)^2^+0.2909P] where P=(Fo^2^+2Fc^2^)/3'
_atom_sites_solution_hydrogens     geom
_atom_sites_solution_primary     direct
_atom_sites_solution_secondary     difmap
_refine_ls_shift/su_max     0.001
_refine_ls_shift/su_mean     0.001
_refine_diff_density_max     0.337
_refine_diff_density_min     -0.410
_refine_ls_extinction_method     SHELXL
_refine_ls_extinction_coef     0.0031(7)
_refine_ls_extinction_expression
                                  'Fc^*^=kFc[1+0.001xFc^2^\l^3^/sin(2\q)]^-1/4^'
loop_
    _atom_type_symbol
    _atom_type_description
    _atom_type_scat_dispersion_real
    _atom_type_scat_dispersion_imag
    _atom_type_scat_source
    'C' 'C' 0.0181 0.0091
                         'International Tables Vol C Tables 4.2.6.8 and 6.1.1.4'
    'H' 'H' 0.0000 0.0000
                         'International Tables Vol C Tables 4.2.6.8 and 6.1.1.4'
    'N' 'N' 0.0311 0.0180
                         'International Tables Vol C Tables 4.2.6.8 and 6.1.1.4'
    'O' 'O' 0.0492 0.0322
                         'International Tables Vol C Tables 4.2.6.8 and 6.1.1.4'
    'F' 'F' 0.0727 0.0534
                         'International Tables Vol C Tables 4.2.6.8 and 6.1.1.4'
    'S' 'S' 0.3331 0.5567
                         'International Tables Vol C Tables 4.2.6.8 and 6.1.1.4'
_computing_data_collection     'APEX2 (Bruker, 2009)'
_computing_cell_refinement     'SAINT (Bruker, 2009)'
_computing_data_reduction     'SAINT (Bruker, 2009)'
_computing_structure_solution     'SHELXTL (Sheldrick, 2008)'
_computing_structure_refinement     'SHELXTL (Sheldrick, 2008)'
_computing_molecular_graphics     'SHELXTL (Sheldrick, 2008)'
_computing_publication_material
                            'SHELXTL  (Sheldrick, 2008) and PLATON (Spek, 2009)'
loop_
    _atom_site_type_symbol
    _atom_site_label
    _atom_site_fract_x
    _atom_site_fract_y
    _atom_site_fract_z
    _atom_site_U_iso_or_equiv
    _atom_site_adp_type
    _atom_site_calc_flag
    _atom_site_refinement_flags
    _atom_site_occupancy
    _atom_site_symmetry_multiplicity
    _atom_site_disorder_assembly
    _atom_site_disorder_group
    S S1 0.13678(6) 1.19048(6) 0.59873(4) 0.0525(2) Uani d . 1 1 . .
    F F1A 1.3524(19) 0.588(2) 1.0571(10) 0.172(6) Uani d P 0.56(2) 1 A 1
    F F2A 1.2936(12) 0.4416(8) 0.9214(12) 0.116(4) Uani d P 0.56(2) 1 A 1
    F F3A 1.4169(11) 0.630(2) 0.887(2) 0.165(5) Uani d P 0.56(2) 1 A 1
    F F1B 1.321(2) 0.470(2) 0.8836(18) 0.154(7) Uani d P 0.44(2) 1 A 2
    F F2B 1.2955(16) 0.5212(19) 1.0590(12) 0.137(5) Uani d P 0.44(2) 1 A 2
    F F3B 1.4139(11) 0.6569(10) 0.961(2) 0.118(4) Uani d P 0.44(2) 1 A 2
    N N1 0.8884(2) 0.8734(2) 1.08416(15) 0.0558(5) Uani d . 1 1 . .
    N N2 0.6928(3) 0.8826(3) 0.74398(17) 0.0723(6) Uani d . 1 1 . .
    H H1N2 0.7094 0.8068 0.6996 0.094 Uiso d R 1 1 . .
    N N3 -0.0014(2) 1.1225(3) 0.67275(19) 0.0607(5) Uani d . 1 1 . .
    O O1 0.0977(2) 1.15432(19) 0.47846(13) 0.0640(4) Uani d . 1 1 . .
    O O2 0.1626(2) 1.33775(18) 0.63484(16) 0.0724(5) Uani d . 1 1 . .
    C C1 0.7685(3) 0.9498(3) 1.05917(19) 0.0577(6) Uani d . 1 1 . .
    H H1A 0.7267 1.0026 1.1203 0.069 Uiso calc R 1 1 . .
    C C2 0.6992(2) 0.9581(3) 0.94910(19) 0.0545(5) Uani d . 1 1 . .
    H H2A 0.6143 1.0145 0.9388 0.065 Uiso calc R 1 1 . .
    C C3 0.7565(2) 0.8827(2) 0.85519(18) 0.0512(5) Uani d . 1 1 . .
    C C4 0.8899(2) 0.8004(2) 0.87623(18) 0.0499(5) Uani d . 1 1 . .
    C C5 0.9674(3) 0.7244(3) 0.7879(2) 0.0648(6) Uani d . 1 1 . .
    H H5A 0.9300 0.7250 0.7110 0.078 Uiso calc R 1 1 . .
    C C6 1.0946(3) 0.6508(3) 0.8123(2) 0.0680(7) Uani d . 1 1 . .
    H H6A 1.1438 0.6016 0.7527 0.082 Uiso calc R 1 1 . .
    C C7 1.1524(3) 0.6487(3) 0.9279(2) 0.0606(6) Uani d . 1 1 A .
    C C8 1.0800(3) 0.7194(2) 1.0154(2) 0.0564(5) Uani d . 1 1 . .
    H H8A 1.1178 0.7155 1.0919 0.068 Uiso calc R 1 1 . .
    C C9 0.9493(2) 0.7981(2) 0.99220(18) 0.0489(5) Uani d . 1 1 . .
    C C10 1.3000(3) 0.5751(3) 0.9526(3) 0.0769(8) Uani d . 1 1 . .
    C C11 0.5640(3) 0.9600(3) 0.70824(19) 0.0596(6) Uani d . 1 1 . .
    C C12 0.5560(3) 1.1052(3) 0.7346(2) 0.0616(6) Uani d . 1 1 . .
    H H12A 0.6380 1.1554 0.7756 0.074 Uiso calc R 1 1 . .
    C C13 0.4265(3) 1.1765(3) 0.7003(2) 0.0578(6) Uani d . 1 1 . .
    H H13A 0.4199 1.2738 0.7203 0.069 Uiso calc R 1 1 . .
    C C14 0.3073(2) 1.1028(2) 0.63654(18) 0.0504(5) Uani d . 1 1 . .
    C C15 0.3168(3) 0.9587(3) 0.6061(2) 0.0671(7) Uani d . 1 1 . .
    H H15A 0.2377 0.9102 0.5609 0.081 Uiso calc R 1 1 . .
    C C16 0.4443(3) 0.8871(3) 0.6433(2) 0.0718(7) Uani d . 1 1 . .
    H H16A 0.4499 0.7893 0.6246 0.086 Uiso calc R 1 1 . .
    H H2N3 0.020(3) 1.130(3) 0.746(3) 0.061(7) Uiso d . 1 1 . .
    H H1N3 -0.034(3) 1.037(3) 0.645(3) 0.075(9) Uiso d . 1 1 . .
    O O3 0.6404(7) 0.5947(6) 0.6144(5) 0.120(2) Uani d PD 0.530(6) 1 B 1
    H H1O3 0.7187 0.6422 0.5695 0.181 Uiso d PR 0.530(6) 1 B 1
    C C17 0.7032(11) 0.4787(8) 0.6295(13) 0.148(4) Uani d PD 0.530(6) 1 B 1
    H H17A 0.7984 0.4949 0.6749 0.223 Uiso d PR 0.530(6) 1 B 1
    H H17B 0.6311 0.4193 0.6712 0.223 Uiso d PR 0.530(6) 1 B 1
    H H17C 0.7243 0.4313 0.5560 0.223 Uiso d PR 0.530(6) 1 B 1
    C C18 0.3657(7) 0.5101(10) 0.4490(6) 0.084(2) Uani d PD 0.470(6) 1 . 2
    H H18A 0.4198 0.5162 0.3770 0.100 Uiso d PR 0.470(6) 1 B 2
    H H18B 0.3355 0.4103 0.4562 0.100 Uiso d PR 0.470(6) 1 B 2
    C C19 0.2268(12) 0.5869(11) 0.4363(12) 0.131(4) Uani d P 0.470(6) 1 B 2
    H H19A 0.1698 0.5435 0.3695 0.196 Uiso d PR 0.470(6) 1 B 2
    H H19B 0.1649 0.5786 0.5043 0.196 Uiso d PR 0.470(6) 1 B 2
    H H19C 0.2508 0.6867 0.4235 0.196 Uiso d PR 0.470(6) 1 B 2
    O O4 0.4659(8) 0.5410(5) 0.5282(6) 0.130(3) Uani d PD 0.470(6) 1 . 2
    H H1O4 0.5659 0.5073 0.5128 0.195 Uiso d PR 0.470(6) 1 B 2
loop_
    _atom_site_aniso_label
    _atom_site_aniso_U_11
    _atom_site_aniso_U_22
    _atom_site_aniso_U_33
    _atom_site_aniso_U_12
    _atom_site_aniso_U_13
    _atom_site_aniso_U_23
    S1 0.0516(3) 0.0669(4) 0.0399(3) 0.0193(2) -0.0105(2) 0.0026(2)
    F1A 0.138(8) 0.260(12) 0.120(7) 0.136(8) -0.081(6) -0.078(7)
    F2A 0.087(3) 0.065(3) 0.196(12) 0.027(3) -0.023(4) 0.014(5)
    F3A 0.059(3) 0.210(10) 0.243(12) 0.052(4) 0.031(5) 0.124(9)
    F1B 0.152(11) 0.182(13) 0.128(8) 0.127(10) -0.068(7) -0.080(8)
    F2B 0.103(6) 0.187(9) 0.132(9) 0.069(6) -0.014(5) 0.083(9)
    F3B 0.044(3) 0.105(4) 0.205(12) 0.005(3) -0.022(6) 0.029(6)
    N1 0.0571(11) 0.0718(11) 0.0393(10) 0.0096(9) -0.0032(8) 0.0045(8)
    N2 0.0639(12) 0.1111(17) 0.0443(11) 0.0455(12) -0.0132(9) -0.0094(10)
    N3 0.0517(11) 0.0880(16) 0.0435(12) 0.0193(10) -0.0071(8) 0.0019(10)
    O1 0.0681(10) 0.0856(11) 0.0397(9) 0.0222(8) -0.0117(7) 0.0052(7)
    O2 0.0794(12) 0.0654(10) 0.0728(11) 0.0213(8) -0.0194(9) -0.0012(8)
    C1 0.0546(13) 0.0764(14) 0.0431(12) 0.0127(10) 0.0047(9) 0.0018(10)
    C2 0.0429(11) 0.0743(14) 0.0478(12) 0.0140(9) 0.0029(8) 0.0068(10)
    C3 0.0403(10) 0.0718(13) 0.0424(11) 0.0126(9) -0.0032(8) 0.0047(9)
    C4 0.0434(11) 0.0641(12) 0.0428(11) 0.0090(9) -0.0035(8) 0.0037(9)
    C5 0.0629(14) 0.0883(17) 0.0447(13) 0.0271(12) -0.0072(10) -0.0008(11)
    C6 0.0639(15) 0.0850(16) 0.0571(14) 0.0314(12) -0.0046(11) -0.0039(11)
    C7 0.0502(12) 0.0637(13) 0.0683(15) 0.0145(10) -0.0126(10) 0.0030(11)
    C8 0.0536(12) 0.0642(13) 0.0510(13) 0.0072(10) -0.0156(10) 0.0052(10)
    C9 0.0448(11) 0.0595(11) 0.0423(11) 0.0032(9) -0.0060(8) 0.0065(8)
    C10 0.0619(17) 0.0797(18) 0.090(2) 0.0252(14) -0.0209(14) 0.0023(15)
    C11 0.0482(12) 0.0918(17) 0.0405(12) 0.0249(11) -0.0059(9) 0.0021(10)
    C12 0.0479(12) 0.0813(16) 0.0554(14) 0.0065(10) -0.0125(10) 0.0054(11)
    C13 0.0528(12) 0.0680(13) 0.0529(13) 0.0087(10) -0.0089(9) 0.0061(10)
    C14 0.0463(11) 0.0670(13) 0.0391(11) 0.0158(9) -0.0059(8) 0.0046(9)
    C15 0.0599(14) 0.0769(16) 0.0637(15) 0.0210(11) -0.0241(11) -0.0112(12)
    C16 0.0725(16) 0.0784(16) 0.0649(16) 0.0330(13) -0.0241(12) -0.0127(12)
    O3 0.144(5) 0.093(3) 0.119(4) 0.004(3) -0.041(3) -0.016(3)
    C17 0.111(8) 0.139(10) 0.191(13) -0.020(7) -0.039(8) 0.017(8)
    C18 0.068(4) 0.124(7) 0.065(4) 0.050(4) 0.002(3) 0.026(4)
    C19 0.104(7) 0.090(6) 0.203(12) 0.024(5) 0.006(7) 0.034(6)
    O4 0.160(6) 0.071(3) 0.159(7) 0.004(3) 0.039(5) -0.022(3)
_geom_special_details
;
 All esds (except the esd in the dihedral angle between two l.s. planes)
 are estimated using the full covariance matrix.  The cell esds are taken
 into account individually in the estimation of esds in distances, angles
 and torsion angles; correlations between esds in cell parameters are only
 used when they are defined by crystal symmetry.  An approximate (isotropic)
 treatment of cell esds is used for estimating esds involving l.s. planes.
;
loop_
    _geom_bond_atom_site_label_1
    _geom_bond_atom_site_label_2
    _geom_bond_site_symmetry_2
    _geom_bond_distance
    _geom_bond_publ_flag
    S1 O2 . 1.4202(18) ?
    S1 O1 . 1.4314(16) ?
    S1 N3 . 1.599(2) ?
    S1 C14 . 1.768(2) ?
    F1A C10 . 1.266(8) ?
    F2A C10 . 1.277(8) ?
    F3A C10 . 1.362(9) ?
    F1B C10 . 1.258(10) ?
    F2B C10 . 1.339(10) ?
    F3B C10 . 1.209(9) ?
    N1 C1 . 1.316(3) ?
    N1 C9 . 1.371(3) ?
    N2 C3 . 1.373(3) ?
    N2 C11 . 1.414(3) ?
    N2 H1N2 . 0.8727 ?
    N3 H2N3 . 0.86(3) ?
    N3 H1N3 . 0.88(3) ?
    C1 C2 . 1.387(3) ?
    C1 H1A . 0.9300 ?
    C2 C3 . 1.376(3) ?
    C2 H2A . 0.9300 ?
    C3 C4 . 1.434(3) ?
    C4 C5 . 1.412(3) ?
    C4 C9 . 1.412(3) ?
    C5 C6 . 1.350(3) ?
    C5 H5A . 0.9300 ?
    C6 C7 . 1.404(3) ?
    C6 H6A . 0.9300 ?
    C7 C8 . 1.359(4) ?
    C7 C10 . 1.500(3) ?
    C8 C9 . 1.399(3) ?
    C8 H8A . 0.9300 ?
    C11 C12 . 1.379(4) ?
    C11 C16 . 1.385(4) ?
    C12 C13 . 1.383(3) ?
    C12 H12A . 0.9300 ?
    C13 C14 . 1.379(3) ?
    C13 H13A . 0.9300 ?
    C14 C15 . 1.379(3) ?
    C15 C16 . 1.381(3) ?
    C15 H15A . 0.9300 ?
    C16 H16A . 0.9300 ?
    O3 C17 . 1.2497(11) ?
    O3 H1O3 . 0.9600 ?
    C17 H17A . 0.9600 ?
    C17 H17B . 0.9600 ?
    C17 H17C . 0.9600 ?
    C18 O4 . 1.2485(11) ?
    C18 C19 . 1.432(11) ?
    C18 O4 2_666 1.567(11) ?
    C18 H18A . 0.9600 ?
    C18 H18B . 0.9600 ?
    C19 H19A . 0.9600 ?
    C19 H19B . 0.9600 ?
    C19 H19C . 0.9600 ?
    O4 O4 2_666 1.171(11) ?
    O4 C18 2_666 1.567(11) ?
    O4 H1O4 . 0.9500 ?
loop_
    _geom_angle_atom_site_label_1
    _geom_angle_atom_site_label_2
    _geom_angle_atom_site_label_3
    _geom_angle_site_symmetry_1
    _geom_angle_site_symmetry_3
    _geom_angle
    _geom_angle_publ_flag
    O2 S1 O1 . . 118.81(11) ?
    O2 S1 N3 . . 108.50(13) ?
    O1 S1 N3 . . 106.49(12) ?
    O2 S1 C14 . . 107.14(11) ?
    O1 S1 C14 . . 108.12(10) ?
    N3 S1 C14 . . 107.28(10) ?
    C1 N1 C9 . . 116.18(18) ?
    C3 N2 C11 . . 126.10(19) ?
    C3 N2 H1N2 . . 115.2 ?
    C11 N2 H1N2 . . 114.7 ?
    S1 N3 H2N3 . . 111.6(17) ?
    S1 N3 H1N3 . . 112(2) ?
    H2N3 N3 H1N3 . . 116(3) ?
    N1 C1 C2 . . 125.4(2) ?
    N1 C1 H1A . . 117.3 ?
    C2 C1 H1A . . 117.3 ?
    C3 C2 C1 . . 119.9(2) ?
    C3 C2 H2A . . 120.0 ?
    C1 C2 H2A . . 120.0 ?
    N2 C3 C2 . . 123.6(2) ?
    N2 C3 C4 . . 119.04(19) ?
    C2 C3 C4 . . 117.38(19) ?
    C5 C4 C9 . . 118.1(2) ?
    C5 C4 C3 . . 124.07(19) ?
    C9 C4 C3 . . 117.80(19) ?
    C6 C5 C4 . . 121.6(2) ?
    C6 C5 H5A . . 119.2 ?
    C4 C5 H5A . . 119.2 ?
    C5 C6 C7 . . 119.9(2) ?
    C5 C6 H6A . . 120.1 ?
    C7 C6 H6A . . 120.1 ?
    C8 C7 C6 . . 120.2(2) ?
    C8 C7 C10 . . 120.4(2) ?
    C6 C7 C10 . . 119.3(2) ?
    C7 C8 C9 . . 121.1(2) ?
    C7 C8 H8A . . 119.5 ?
    C9 C8 H8A . . 119.5 ?
    N1 C9 C8 . . 117.50(19) ?
    N1 C9 C4 . . 123.32(19) ?
    C8 C9 C4 . . 119.1(2) ?
    F3B C10 F1B . . 111.2(9) ?
    F3B C10 F1A . . 69.1(7) ?
    F1B C10 F1A . . 124.4(7) ?
    F3B C10 F2A . . 127.6(7) ?
    F1A C10 F2A . . 107.9(8) ?
    F3B C10 F2B . . 102.5(7) ?
    F1B C10 F2B . . 105.4(9) ?
    F2A C10 F2B . . 81.8(8) ?
    F1B C10 F3A . . 78.6(8) ?
    F1A C10 F3A . . 105.2(7) ?
    F2A C10 F3A . . 102.4(9) ?
    F2B C10 F3A . . 133.7(6) ?
    F3B C10 C7 . . 113.3(5) ?
    F1B C10 C7 . . 114.0(6) ?
    F1A C10 C7 . . 115.9(4) ?
    F2A C10 C7 . . 114.0(5) ?
    F2B C10 C7 . . 109.6(5) ?
    F3A C10 C7 . . 110.3(4) ?
    C12 C11 C16 . . 119.6(2) ?
    C12 C11 N2 . . 121.9(2) ?
    C16 C11 N2 . . 118.5(2) ?
    C11 C12 C13 . . 120.2(2) ?
    C11 C12 H12A . . 119.9 ?
    C13 C12 H12A . . 119.9 ?
    C14 C13 C12 . . 119.8(2) ?
    C14 C13 H13A . . 120.1 ?
    C12 C13 H13A . . 120.1 ?
    C13 C14 C15 . . 120.4(2) ?
    C13 C14 S1 . . 120.16(17) ?
    C15 C14 S1 . . 119.35(17) ?
    C14 C15 C16 . . 119.6(2) ?
    C14 C15 H15A . . 120.2 ?
    C16 C15 H15A . . 120.2 ?
    C15 C16 C11 . . 120.3(2) ?
    C15 C16 H16A . . 119.8 ?
    C11 C16 H16A . . 119.8 ?
    C17 O3 H1O3 . . 99.6 ?
    O3 C17 H17A . . 110.6 ?
    O3 C17 H17B . . 106.9 ?
    H17A C17 H17B . . 109.5 ?
    O3 C17 H17C . . 110.9 ?
    H17A C17 H17C . . 109.5 ?
    H17B C17 H17C . . 109.5 ?
    O4 C18 C19 . . 122.6(9) ?
    O4 C18 O4 . 2_666 47.5(5) ?
    C19 C18 O4 . 2_666 167.5(9) ?
    O4 C18 H18A . . 105.7 ?
    C19 C18 H18A . . 107.2 ?
    O4 C18 H18A 2_666 . 72.6 ?
    O4 C18 H18B . . 106.1 ?
    C19 C18 H18B . . 107.9 ?
    O4 C18 H18B 2_666 . 83.8 ?
    H18A C18 H18B . . 106.3 ?
    C18 C19 H19A . . 106.8 ?
    C18 C19 H19B . . 110.5 ?
    H19A C19 H19B . . 109.5 ?
    C18 C19 H19C . . 111.1 ?
    H19A C19 H19C . . 109.5 ?
    H19B C19 H19C . . 109.5 ?
    O4 O4 C18 2_666 . 80.7(6) ?
    O4 O4 C18 2_666 2_666 51.8(4) ?
    C18 O4 C18 . 2_666 132.5(5) ?
    C18 O4 H1O4 . . 114.4 ?
loop_
    _geom_torsion_atom_site_label_1
    _geom_torsion_atom_site_label_2
    _geom_torsion_atom_site_label_3
    _geom_torsion_atom_site_label_4
    _geom_torsion_site_symmetry_1
    _geom_torsion_site_symmetry_2
    _geom_torsion_site_symmetry_3
    _geom_torsion_site_symmetry_4
    _geom_torsion
    _geom_torsion_publ_flag
    C9 N1 C1 C2 . . . . 0.9(3) ?
    N1 C1 C2 C3 . . . . -0.2(4) ?
    C11 N2 C3 C2 . . . . 1.4(4) ?
    C11 N2 C3 C4 . . . . -178.6(2) ?
    C1 C2 C3 N2 . . . . 178.6(2) ?
    C1 C2 C3 C4 . . . . -1.4(3) ?
    N2 C3 C4 C5 . . . . 3.9(4) ?
    C2 C3 C4 C5 . . . . -176.1(2) ?
    N2 C3 C4 C9 . . . . -177.6(2) ?
    C2 C3 C4 C9 . . . . 2.3(3) ?
    C9 C4 C5 C6 . . . . 0.2(4) ?
    C3 C4 C5 C6 . . . . 178.7(2) ?
    C4 C5 C6 C7 . . . . 0.1(4) ?
    C5 C6 C7 C8 . . . . 0.6(4) ?
    C5 C6 C7 C10 . . . . -175.8(3) ?
    C6 C7 C8 C9 . . . . -1.5(4) ?
    C10 C7 C8 C9 . . . . 174.9(2) ?
    C1 N1 C9 C8 . . . . 178.0(2) ?
    C1 N1 C9 C4 . . . . 0.2(3) ?
    C7 C8 C9 N1 . . . . -176.2(2) ?
    C7 C8 C9 C4 . . . . 1.7(3) ?
    C5 C4 C9 N1 . . . . 176.8(2) ?
    C3 C4 C9 N1 . . . . -1.8(3) ?
    C5 C4 C9 C8 . . . . -1.0(3) ?
    C3 C4 C9 C8 . . . . -179.6(2) ?
    C8 C7 C10 F3B . . . . -79.2(13) ?
    C6 C7 C10 F3B . . . . 97.2(13) ?
    C8 C7 C10 F1B . . . . 152.4(15) ?
    C6 C7 C10 F1B . . . . -31.2(16) ?
    C8 C7 C10 F1A . . . . -2.1(15) ?
    C6 C7 C10 F1A . . . . 174.3(14) ?
    C8 C7 C10 F2A . . . . 124.1(7) ?
    C6 C7 C10 F2A . . . . -59.5(7) ?
    C8 C7 C10 F2B . . . . 34.5(10) ?
    C6 C7 C10 F2B . . . . -149.1(10) ?
    C8 C7 C10 F3A . . . . -121.4(13) ?
    C6 C7 C10 F3A . . . . 55.0(13) ?
    C3 N2 C11 C12 . . . . 50.6(4) ?
    C3 N2 C11 C16 . . . . -130.4(3) ?
    C16 C11 C12 C13 . . . . 2.5(4) ?
    N2 C11 C12 C13 . . . . -178.6(2) ?
    C11 C12 C13 C14 . . . . -2.0(4) ?
    C12 C13 C14 C15 . . . . -0.4(4) ?
    C12 C13 C14 S1 . . . . 176.73(17) ?
    O2 S1 C14 C13 . . . . 5.9(2) ?
    O1 S1 C14 C13 . . . . 135.11(19) ?
    N3 S1 C14 C13 . . . . -110.4(2) ?
    O2 S1 C14 C15 . . . . -176.9(2) ?
    O1 S1 C14 C15 . . . . -47.8(2) ?
    N3 S1 C14 C15 . . . . 66.7(2) ?
    C13 C14 C15 C16 . . . . 2.2(4) ?
    S1 C14 C15 C16 . . . . -175.0(2) ?
    C14 C15 C16 C11 . . . . -1.6(4) ?
    C12 C11 C16 C15 . . . . -0.7(4) ?
    N2 C11 C16 C15 . . . . -179.7(2) ?
    C19 C18 O4 O4 . . . 2_666 -170.3(9) ?
    C19 C18 O4 C18 . . . 2_666 -170.3(9) ?
    O4 C18 O4 C18 2_666 . . 2_666 -0.0030(10)
                                            ?
loop_
    _geom_hbond_atom_site_label_D
    _geom_hbond_atom_site_label_H
    _geom_hbond_atom_site_label_A
    _geom_hbond_site_symmetry_A
    _geom_hbond_distance_DH
    _geom_hbond_distance_HA
    _geom_hbond_distance_DA
    _geom_hbond_angle_DHA
    _geom_hbond_publ_flag
    N2 H1N2 O3 . 0.87 2.21 3.016(6) 153 yes
    N3 H2N3 N1 2_677 0.85(3) 2.08(3) 2.924(3) 169(3) yes
    N3 H1N3 O1 2_576 0.87(3) 2.26(3) 3.107(3) 163(3) yes
    O3 H1O3 O1 2_676 0.96 2.49 3.387(6) 155 yes
    O3 H1O3 O2 2_676 0.96 2.59 3.425(6) 146 yes
    C5 H5A O1 2_676 0.93 2.50 3.343(3) 151 yes
    C16 H16A O3 . 0.93 2.51 3.287(6) 141 yes
_iucr_refine_instructions_details
;
TITL a in P-1
CELL 1.54178   8.6037   9.3146  11.4590  92.463  91.544  92.969
ZERR    2.00   0.0001   0.0002   0.0002   0.001   0.001   0.001
LATT  1
SFAC C H N O F S
UNIT 34.94 33.88 6 6 6 2
TEMP 23.000
L.S. 10
BOND $H
ACTA
CONF
FMAP 2
PLAN 20
OMIT -4 126
WGHT      0.0745      0.2909
EXTI    0.003098
FVAR       0.77232   0.55925   0.53025
DFIX 1.25 0.001 O3 C17
DFIX 1.25 0.001 O4 C18
S1    6    0.136781    1.190476    0.598729    11.00000    0.05164    0.06690 =
         0.03992    0.00263   -0.01047    0.01929
PART   1
F1A   5    1.352376    0.587649    1.057068    21.00000    0.13825    0.25990 =
         0.11990   -0.07804   -0.08129    0.13635
F2A   5    1.293646    0.441620    0.921359    21.00000    0.08680    0.06533 =
         0.19609    0.01413   -0.02253    0.02724
F3A   5    1.416862    0.629677    0.886969    21.00000    0.05896    0.21015 =
         0.24277    0.12371    0.03112    0.05208
PART   2
F1B   5    1.321247    0.469771    0.883590   -21.00000    0.15223    0.18172 =
         0.12763   -0.08017   -0.06793    0.12674
F2B   5    1.295533    0.521203    1.059014   -21.00000    0.10277    0.18707 =
         0.13203    0.08339   -0.01390    0.06893
F3B   5    1.413934    0.656881    0.960811   -21.00000    0.04423    0.10523 =
         0.20513    0.02949   -0.02241    0.00491
PART   0
N1    3    0.888447    0.873405    1.084156    11.00000    0.05705    0.07177 =
         0.03929    0.00445   -0.00317    0.00962
N2    3    0.692779    0.882608    0.743979    11.00000    0.06386    0.11107 =
         0.04430   -0.00943   -0.01320    0.04549
AFIX   3
H1N2  2    0.709409    0.806799    0.699559    11.00000   -1.30000
AFIX   0
N3    3   -0.001434    1.122464    0.672753    11.00000    0.05167    0.08804 =
         0.04352    0.00191   -0.00709    0.01926
O1    4    0.097748    1.154323    0.478460    11.00000    0.06815    0.08555 =
         0.03971    0.00522   -0.01169    0.02217
O2    4    0.162557    1.337751    0.634841    11.00000    0.07939    0.06542 =
         0.07277   -0.00125   -0.01936    0.02129
C1    1    0.768471    0.949827    1.059168    11.00000    0.05457    0.07643 =
         0.04312    0.00184    0.00468    0.01271
AFIX  43
H1A   2    0.726662    1.002635    1.120335    11.00000   -1.20000
AFIX   0
C2    1    0.699246    0.958090    0.949099    11.00000    0.04286    0.07429 =
         0.04781    0.00684    0.00286    0.01397
AFIX  43
H2A   2    0.614275    1.014497    0.938802    11.00000   -1.20000
AFIX   0
C3    1    0.756459    0.882727    0.855192    11.00000    0.04029    0.07180 =
         0.04237    0.00469   -0.00315    0.01256
C4    1    0.889866    0.800402    0.876226    11.00000    0.04337    0.06410 =
         0.04276    0.00372   -0.00349    0.00903
C5    1    0.967411    0.724389    0.787909    11.00000    0.06292    0.08826 =
         0.04471   -0.00082   -0.00720    0.02715
AFIX  43
H5A   2    0.929963    0.725023    0.711049    11.00000   -1.20000
AFIX   0
C6    1    1.094572    0.650828    0.812336    11.00000    0.06387    0.08495 =
         0.05711   -0.00386   -0.00464    0.03145
AFIX  43
H6A   2    1.143766    0.601638    0.752696    11.00000   -1.20000
AFIX   0
C7    1    1.152385    0.648739    0.927934    11.00000    0.05016    0.06370 =
         0.06826    0.00304   -0.01259    0.01449
C8    1    1.079955    0.719436    1.015402    11.00000    0.05359    0.06425 =
         0.05102    0.00521   -0.01558    0.00716
AFIX  43
H8A   2    1.117835    0.715469    1.091914    11.00000   -1.20000
AFIX   0
C9    1    0.949280    0.798114    0.992198    11.00000    0.04481    0.05948 =
         0.04233    0.00646   -0.00601    0.00318
C10   1    1.300004    0.575148    0.952634    11.00000    0.06186    0.07972 =
         0.08990    0.00226   -0.02090    0.02517
C11   1    0.563981    0.959967    0.708238    11.00000    0.04820    0.09177 =
         0.04050    0.00215   -0.00586    0.02486
C12   1    0.555997    1.105207    0.734619    11.00000    0.04788    0.08131 =
         0.05539    0.00539   -0.01250    0.00648
AFIX  43
H12A  2    0.637951    1.155354    0.775583    11.00000   -1.20000
AFIX   0
C13   1    0.426521    1.176478    0.700347    11.00000    0.05278    0.06797 =
         0.05292    0.00608   -0.00893    0.00875
AFIX  43
H13A  2    0.419872    1.273770    0.720258    11.00000   -1.20000
AFIX   0
C14   1    0.307273    1.102825    0.636544    11.00000    0.04632    0.06701 =
         0.03905    0.00464   -0.00590    0.01581
C15   1    0.316754    0.958747    0.606123    11.00000    0.05995    0.07694 =
         0.06372   -0.01122   -0.02415    0.02104
AFIX  43
H15A  2    0.237731    0.910173    0.560863    11.00000   -1.20000
AFIX   0
C16   1    0.444297    0.887057    0.643278    11.00000    0.07246    0.07841 =
         0.06491   -0.01272   -0.02406    0.03296
AFIX  43
H16A  2    0.449869    0.789340    0.624595    11.00000   -1.20000
AFIX   0
H2N3  2    0.020290    1.129720    0.746489    11.00000    0.06067
H1N3  2   -0.033739    1.036576    0.645190    11.00000    0.07509
PART   1
O3    4    0.640381    0.594707    0.614402    31.00000    0.14395    0.09334 =
         0.11932   -0.01577   -0.04112    0.00432
AFIX   3
H1O3  2    0.718681    0.642197    0.569502    31.00000   -1.50000
AFIX   0
C17   1    0.703204    0.478680    0.629519    31.00000    0.11095    0.13930 =
         0.19076    0.01675   -0.03943   -0.01966
AFIX   3
H17A  2    0.798385    0.494910    0.674919    31.00000   -1.50000
H17B  2    0.631135    0.419310    0.671189    31.00000   -1.50000
H17C  2    0.724344    0.431300    0.556029    31.00000   -1.50000
AFIX   0
PART   2
C18   1    0.365713    0.510075    0.449020   -31.00000    0.06834    0.12413 =
         0.06521    0.02612    0.00219    0.04964
AFIX   3
H18A  2    0.419783    0.516175    0.377050   -31.00000   -1.20000
H18B  2    0.335543    0.410255    0.456240   -31.00000   -1.20000
AFIX   0
C19   1    0.226773    0.586904    0.436269   -31.00000    0.10423    0.08987 =
         0.20301    0.03354    0.00636    0.02440
AFIX   3
H19A  2    0.169784    0.543516    0.369510   -31.00000   -1.50000
H19B  2    0.164854    0.578624    0.504349   -31.00000   -1.50000
H19C  2    0.250814    0.686704    0.423539   -31.00000   -1.50000
AFIX   0
O4    4    0.465889    0.541026    0.528197   -31.00000    0.16012    0.07110 =
         0.15904   -0.02185    0.03878    0.00417
AFIX   3
H1O4  2    0.565908    0.507266    0.512817   -31.00000   -1.50000
PART   0
HKLF 4
REM  a in P-1
REM R1 =  0.0448 for   2631 Fo > 4sig(Fo)  and  0.0470 for all   2845 data
REM    309 parameters refined using      2 restraints
END
WGHT      0.0745      0.2909
REM Highest difference peak  0.337,  deepest hole -0.410,  1-sigma level  0.046
Q1    1   0.4039  0.5536  0.4583  11.00000  0.05    0.34
Q2    1   0.3423  0.5043  0.4996  11.00000  0.05    0.26
Q3    1   0.7148  0.5387  0.6031  11.00000  0.05    0.17
Q4    1   0.3584  0.4834  0.3250  11.00000  0.05    0.17
Q5    1   0.2374  1.1445  0.6168  11.00000  0.05    0.16
Q6    1   0.2127  1.2934  0.5970  11.00000  0.05    0.16
Q7    1   0.0000  1.0000  0.5000  10.50000  0.05    0.16
Q8    1   0.3788  1.1505  0.6412  11.00000  0.05    0.16
Q9    1   0.6862  0.5164  0.6257  11.00000  0.05    0.16
Q10   1   0.8865  0.7993  1.0494  11.00000  0.05    0.15
Q11   1   0.2141  1.3926  0.6349  11.00000  0.05    0.15
Q12   1   0.1073  1.0982  0.4454  11.00000  0.05    0.15
Q13   1   0.2575  1.3694  0.6616  11.00000  0.05    0.14
Q14   1   1.0888  0.6149  0.9767  11.00000  0.05    0.14
Q15   1   1.5251  0.8101  0.9400  11.00000  0.05    0.13
Q16   1   0.6808  0.8829  0.9172  11.00000  0.05    0.12
Q17   1   0.7980  0.8157  1.0642  11.00000  0.05    0.12
Q18   1   1.1142  0.6342  0.9629  11.00000  0.05    0.12
Q19   1   0.9025  0.7082  0.8284  11.00000  0.05    0.12
Q20   1   1.2429  0.5069  1.0863  11.00000  0.05    0.12
;
