# Supplementary material for: 4-{[7-(Trifluoro­meth­yl)quinolin-4-yl]amino}­benzene­sulfonamide–ethanol–methanol (1/0.47/0.53)
Source: Acta Crystallogr Sect E Struct Rep Online. 2012 Jul 10;68(Pt 8):o2396. doi: 10.1107/S1600536812029698 (PMC3414320; doi:10.1107/S1600536812029698)
Supplement: Supplementary file 2 [file e-68-o2396-Isup2.hkl]

# 
# h,k,l, Fc-squared, Fo-squared, sigma(Fo-squared) and status flag 
# 
data_I
_shelx_title ' a in P-1' 
_shelx_refln_list_code          4 
_shelx_F_calc_maximum      152.21 
_exptl_crystal_F_000       419.52 
_reflns_d_resolution_high  0.8653 
 
loop_ 
 _symmetry_equiv_pos_as_xyz 
 'x, y, z' 
 '-x, -y, -z' 
 
_cell_length_a     8.6037 
_cell_length_b     9.3146 
_cell_length_c    11.4590 
_cell_angle_alpha  92.463 
_cell_angle_beta   91.544 
_cell_angle_gamma  92.969 
 
_shelx_F_squared_multiplier     1.000 
 
loop_ 
 _refln_index_h 
 _refln_index_k 
 _refln_index_l 
 _refln_F_squared_calc 
 _refln_F_squared_meas 
 _refln_F_squared_sigma 
 _refln_observed_status 
   1   0   0      209.54      180.82      7.18 o 
   2   0   0      219.86      254.24     10.71 o 
   3   0   0      234.65      285.90     12.41 o 
   4   0   0      811.43      922.75     37.58 o 
   5   0   0      682.08      695.27     19.73 o 
   6   0   0       31.28       37.32      4.54 o 
   7   0   0      572.38      536.14      8.48 o 
   8   0   0       10.85       11.24      0.45 o 
   9   0   0       45.84       51.34      3.50 o 
  -9   1   0      209.26      213.75      4.10 o 
  -8   1   0       15.38       13.00      0.51 o 
  -7   1   0       32.01       35.04      0.99 o 
  -6   1   0      252.16      245.78      9.57 o 
  -5   1   0      269.98      274.32      7.88 o 
  -4   1   0      798.22     1050.47     41.07 o 
  -3   1   0        6.38       13.75      1.09 o 
  -2   1   0     4625.46     5063.88    196.74 o 
  -1   1   0     4564.29     4783.21    135.67 o 
   0   1   0     1024.74      877.09     63.33 o 
   1   1   0     1104.64     1077.65     42.28 o 
   2   1   0      984.28      943.27     37.08 o 
   3   1   0      121.35      141.83     10.09 o 
   4   1   0       17.36       11.85      1.20 o 
   5   1   0       26.73       18.21      0.79 o 
   6   1   0       18.70       15.41      1.19 o 
   7   1   0       56.08       58.85      1.42 o 
   8   1   0       12.73       13.68      0.97 o 
   9   1   0        3.02        2.75      0.28 o 
  -9   2   0        0.30        0.30      0.27 o 
  -8   2   0       32.38       36.77      1.23 o 
  -7   2   0      189.68      179.42      3.27 o 
  -6   2   0      108.55       97.36      4.54 o 
  -5   2   0       67.94       54.27      1.97 o 
  -4   2   0     1975.31     2015.56     95.70 o 
  -3   2   0     4625.82     5257.60    204.82 o 
  -2   2   0      368.33      476.97     13.53 o 
  -1   2   0        0.98        6.01      1.45 o 
   0   2   0       90.21       91.80      3.94 o 
   1   2   0    23168.58    21829.45    895.10 o 
   2   2   0     5735.66     5861.61    227.82 o 
   3   2   0      134.76      155.29      4.68 o 
   4   2   0      149.80      128.79      4.00 o 
   5   2   0        0.98        5.91      1.14 o 
   6   2   0      252.33      268.20     10.79 o 
   7   2   0       79.35       77.53      1.73 o 
   8   2   0       41.81       35.11      1.65 o 
   9   2   0        5.27        5.24      0.67 o 
  -9   3   0       87.06       92.11      2.08 o 
  -8   3   0      140.25      127.92      2.60 o 
  -7   3   0      106.32      105.20      2.10 o 
  -6   3   0       11.23       11.19      1.10 o 
  -5   3   0      449.13      430.84     17.67 o 
  -4   3   0      404.79      451.82     18.66 o 
  -3   3   0     1058.24     1327.46     51.74 o 
  -2   3   0       69.40       63.98      1.75 o 
  -1   3   0       45.42       39.35      4.12 o 
   0   3   0     1531.54     1518.20     63.06 o 
   1   3   0      185.01      215.93      9.76 o 
   2   3   0        6.99        5.45      0.26 o 
   3   3   0      377.26      299.20     10.74 o 
   4   3   0       50.97       49.59      1.56 o 
   5   3   0      139.41      133.76      4.33 o 
   6   3   0        0.48        0.47      0.19 o 
   7   3   0        1.57        0.80      0.23 o 
   8   3   0        3.54        3.87      0.62 o 
   9   3   0        0.32        0.69      0.44 o 
  -9   4   0       51.38       51.06      1.22 o 
  -8   4   0        3.66        4.88      0.37 o 
  -7   4   0        0.09        0.59      0.20 o 
  -6   4   0      218.66      199.61      3.73 o 
  -3   4   0      612.66      610.82     17.83 o 
  -2   4   0      780.17      784.46     17.82 o 
  -1   4   0      227.86      222.32      9.69 o 
   0   4   0     1358.86     1504.45     62.86 o 
   1   4   0       89.46       92.37      6.75 o 
   2   4   0      461.18      422.01      9.11 o 
   3   4   0     1274.61     1241.00     33.22 o 
   4   4   0       52.38       41.30      1.31 o 
   6   4   0       28.57       26.42      0.98 o 
   7   4   0       76.06       76.39      1.56 o 
   8   4   0        0.15       -0.04      0.34 o 
   9   4   0        0.59        0.55      0.54 o 
  -9   5   0        5.30        4.47      0.30 o 
  -8   5   0       57.32       64.71      1.94 o 
  -7   5   0       24.10       20.28      0.75 o 
  -6   5   0       19.23       20.80      1.93 o 
  -5   5   0       57.40       56.04      1.74 o 
  -3   5   0      184.35      213.98      9.18 o 
  -2   5   0      307.99      265.32     22.02 o 
  -1   5   0        1.75        2.63      0.49 o 
   0   5   0        1.08        1.24      0.70 o 
   1   5   0      148.87      176.72      7.87 o 
   2   5   0       68.51       72.39      3.45 o 
   3   5   0       18.40       17.07      2.18 o 
   4   5   0       65.33       57.36      3.66 o 
   5   5   0       45.95       43.98      1.27 o 
   6   5   0        2.30        3.43      0.26 o 
   7   5   0        0.93        0.60      0.35 o 
   8   5   0        0.22        0.21      0.38 o 
  -8   6   0       28.90       28.00      0.84 o 
  -7   6   0       11.55       12.18      0.82 o 
  -6   6   0       17.26       20.22      1.07 o 
  -5   6   0        1.78        1.83      0.36 o 
  -4   6   0      906.67      847.15     16.16 o 
  -3   6   0       36.90       30.54      3.32 o 
  -2   6   0      119.75      124.81      4.19 o 
  -1   6   0      203.05      193.54      5.69 o 
   0   6   0      101.04       97.05      3.52 o 
   1   6   0       51.37       57.55      2.37 o 
   2   6   0        1.28        0.73      0.29 o 
   3   6   0      392.57      392.32     18.60 o 
   4   6   0       34.75       34.10      1.07 o 
   5   6   0        1.84        2.28      0.37 o 
   6   6   0        6.35        6.12      0.49 o 
   7   6   0        4.34        3.49      0.56 o 
  -7   7   0        9.79       13.86      0.51 o 
  -6   7   0       76.38       80.98      2.06 o 
  -5   7   0        8.73        8.56      0.48 o 
  -4   7   0        3.10        2.32      0.29 o 
  -3   7   0      432.91      440.90     11.90 o 
  -2   7   0      117.23      114.41      3.86 o 
  -1   7   0       35.46       36.24      1.38 o 
   0   7   0        1.91        2.28      0.36 o 
   1   7   0       59.15       56.13      1.39 o 
   2   7   0       32.65       37.28      0.97 o 
   3   7   0        0.02        0.24      0.17 o 
   4   7   0       90.04       91.25      1.77 o 
   5   7   0        1.21        0.88      0.26 o 
   6   7   0        2.23        0.98      0.42 o 
   7   7   0        2.36        1.64      0.27 o 
  -7   8   0       32.94       29.88      1.19 o 
  -6   8   0        3.00        2.30      0.50 o 
  -5   8   0       84.12       97.51      1.95 o 
  -4   8   0        0.17        0.59      0.31 o 
  -3   8   0      127.01      129.84      6.20 o 
  -2   8   0        0.98        2.13      1.04 o 
  -1   8   0       15.42       15.45      0.70 o 
   0   8   0       41.49       43.28      1.20 o 
   1   8   0        1.10        1.61      0.29 o 
   2   8   0       31.16       27.83      0.80 o 
   3   8   0        0.05        0.10      0.21 o 
   4   8   0       46.26       50.87      1.70 o 
   5   8   0        0.01       -0.08      0.17 o 
   6   8   0        0.12        0.38      0.21 o 
  -5   9   0       11.39        9.57      0.47 o 
  -4   9   0        7.55        7.92      0.83 o 
  -3   9   0       35.41       40.95      1.56 o 
  -2   9   0       42.02       46.42      1.67 o 
  -1   9   0       20.13       20.38      0.74 o 
   0   9   0        9.17        8.02      0.50 o 
   1   9   0        6.27        4.94      0.36 o 
   2   9   0        6.76        7.94      0.39 o 
   3   9   0        7.61        8.03      0.80 o 
   4   9   0        0.46        0.26      0.22 o 
  -4  10   0        0.09        0.21      0.49 o 
  -3  10   0        6.93        7.57      0.70 o 
  -2  10   0        3.82        3.01      0.42 o 
  -1  10   0        3.07        3.28      0.41 o 
   0  10   0        2.19        2.91      0.33 o 
   1  10   0        1.30        1.51      0.33 o 
   2  10   0        0.56        0.52      0.55 o 
   3  10   0        0.39        0.80      0.58 o 
  -3 -10   1        0.81        1.20      0.24 o 
  -2 -10   1        0.05       -0.01      0.54 o 
  -1 -10   1        5.39        4.93      0.48 o 
   0 -10   1        1.10        0.95      0.29 o 
   1 -10   1        0.04        0.41      0.33 o 
   2 -10   1       17.60       15.71      0.65 o 
   3 -10   1        8.50        9.52      0.78 o 
   4 -10   1        0.16        0.00      0.43 o 
  -5  -9   1        3.35        2.07      0.19 o 
  -4  -9   1       12.47       13.11      0.81 o 
  -3  -9   1        1.53        1.09      0.26 o 
  -2  -9   1        2.34        1.97      0.27 o 
  -1  -9   1       12.99       12.02      0.75 o 
   0  -9   1       27.29       22.96      1.40 o 
   1  -9   1       22.11       23.35      0.87 o 
   2  -9   1        0.27       -0.08      0.35 o 
   3  -9   1        3.08        1.58      0.81 o 
   4  -9   1       10.91       12.57      0.81 o 
   5  -9   1       57.17       57.56      1.58 o 
  -6  -8   1        4.73        3.12      0.36 o 
  -5  -8   1        3.56        2.12      0.26 o 
  -4  -8   1        9.34        9.99      0.42 o 
  -3  -8   1        1.17        0.84      0.20 o 
  -2  -8   1        0.01       -0.04      0.28 o 
  -1  -8   1       15.93       17.97      0.65 o 
   0  -8   1       24.32       22.77      0.75 o 
   1  -8   1        0.06        0.23      0.21 o 
   2  -8   1        2.12        1.57      0.29 o 
   3  -8   1      106.19      108.21      2.96 o 
   4  -8   1       88.94       92.78      3.26 o 
   5  -8   1        4.44        6.20      1.00 o 
   6  -8   1       31.91       30.24      1.44 o 
  -7  -7   1        1.01        0.82      0.37 o 
  -6  -7   1        0.03        0.22      0.14 o 
  -5  -7   1       49.56       55.08      1.29 o 
  -4  -7   1       40.35       37.34      0.81 o 
  -3  -7   1       75.05       78.86      1.54 o 
  -2  -7   1      145.56      149.73      2.66 o 
  -1  -7   1       16.20       12.00      0.47 o 
   0  -7   1        9.51        9.90      1.43 o 
   1  -7   1       59.54       54.32      1.84 o 
   2  -7   1      316.44      302.84      9.37 o 
   3  -7   1       25.60       26.35      1.59 o 
   4  -7   1      132.90      126.48      4.48 o 
   5  -7   1        1.89        1.78      0.29 o 
   6  -7   1       34.15       37.45      1.16 o 
   7  -7   1        7.90        8.54      0.46 o 
  -7  -6   1        1.89        1.83      0.25 o 
  -6  -6   1        6.09        5.73      0.35 o 
  -5  -6   1        6.55        4.22      0.31 o 
  -4  -6   1        8.39        4.93      0.31 o 
  -3  -6   1       25.44       26.93      1.25 o 
  -2  -6   1        4.88        5.60      0.95 o 
  -1  -6   1      144.43      148.56      4.79 o 
   0  -6   1        9.06        7.63      0.68 o 
   1  -6   1       34.12       27.90      1.31 o 
   2  -6   1      153.00      169.36      3.99 o 
   3  -6   1      150.03      122.93      5.77 o 
   4  -6   1      150.59      141.50      2.86 o 
   5  -6   1       37.61       36.91      1.41 o 
   6  -6   1        2.13        3.00      1.02 o 
   7  -6   1        5.29        3.61      0.37 o 
   8  -6   1       52.14       50.71      1.37 o 
  -8  -5   1       51.46       50.94      1.28 o 
  -7  -5   1        0.39        0.32      0.18 o 
  -6  -5   1       59.56       60.23      2.87 o 
  -5  -5   1       11.05        9.84      0.56 o 
  -4  -5   1      118.98      111.69      6.62 o 
  -3  -5   1       46.83       44.36      2.05 o 
  -2  -5   1       32.97       35.55      2.99 o 
  -1  -5   1     1024.71     1049.44     44.39 o 
   0  -5   1        9.11       17.49      1.41 o 
   1  -5   1      502.34      505.75     14.44 o 
   2  -5   1      361.34      348.33     17.01 o 
   3  -5   1      226.93      217.95      8.80 o 
   4  -5   1       29.25       25.50      1.90 o 
   5  -5   1       43.63       39.89      2.36 o 
   6  -5   1        4.25        6.06      0.46 o 
   7  -5   1        8.72        6.52      0.56 o 
   8  -5   1        2.84        1.95      0.19 o 
  -9  -4   1        8.11        7.31      0.65 o 
  -8  -4   1        0.95        0.43      0.38 o 
  -7  -4   1       18.81       17.01      0.85 o 
  -6  -4   1       13.95       10.10      0.61 o 
  -5  -4   1        4.79        6.17      1.19 o 
  -4  -4   1        0.19        3.49      1.96 o 
  -3  -4   1      646.88      621.06     18.16 o 
  -2  -4   1      168.12      185.41      5.47 o 
  -1  -4   1        8.40        8.13      0.74 o 
   0  -4   1      733.42      739.24     31.45 o 
   1  -4   1      177.67      154.39      6.49 o 
   2  -4   1      159.37      186.85      5.35 o 
   6  -4   1       23.48       25.02      0.73 o 
   7  -4   1       29.95       23.75      0.81 o 
   8  -4   1       45.12       37.36      0.87 o 
   9  -4   1       45.90       47.83      1.20 o 
  -9  -3   1        0.68        0.34      0.45 o 
  -8  -3   1       29.25       29.53      0.90 o 
  -7  -3   1      104.02       96.45      2.43 o 
  -6  -3   1        4.18        4.24      0.88 o 
  -5  -3   1       10.31        6.62      0.90 o 
  -4  -3   1      346.96      348.02     15.30 o 
  -3  -3   1       11.76        9.14      0.86 o 
  -2  -3   1      229.53      209.44     11.22 o 
  -1  -3   1     2017.28     2055.00     58.49 o 
   0  -3   1     1351.21     1300.81     54.13 o 
   1  -3   1       61.31       69.12      2.14 o 
   2  -3   1      578.14      497.63     11.29 o 
   3  -3   1     2053.61     2100.22     56.73 o 
   4  -3   1      641.11      653.85     25.64 o 
   6  -3   1      123.09      126.42      2.77 o 
   7  -3   1       26.02       28.60      0.77 o 
   8  -3   1        6.12        3.40      0.81 o 
   9  -3   1        0.03       -0.04      0.16 o 
  -9  -2   1        0.50        0.73      0.57 o 
  -8  -2   1       13.49       10.90      0.55 o 
  -7  -2   1        0.88        1.48      0.43 o 
  -5  -2   1      301.35      284.75      9.17 o 
  -4  -2   1       24.60       20.07      0.97 o 
  -3  -2   1        0.93       12.76      0.98 o 
  -2  -2   1     3421.18     3710.59    145.11 o 
  -1  -2   1     1536.77     1485.75     57.88 o 
   0  -2   1      260.67      258.48      7.44 o 
   1  -2   1        0.67        7.42      1.73 o 
   2  -2   1     6553.53     6417.50    143.89 o 
   3  -2   1       16.13       26.56      1.69 o 
   5  -2   1       40.89       42.35      2.96 o 
   6  -2   1      358.33      347.71     13.37 o 
   7  -2   1       25.51       29.46      1.46 o 
   8  -2   1        4.08        5.24      0.48 o 
   9  -2   1       24.08       23.94      0.76 o 
  -9  -1   1        6.52        6.58      0.85 o 
  -8  -1   1       36.27       32.73      1.98 o 
  -7  -1   1      279.40      269.86      5.32 o 
  -6  -1   1      450.98      456.20     18.97 o 
  -5  -1   1       66.22       62.73      2.05 o 
  -4  -1   1        3.00        1.29      0.52 o 
  -3  -1   1      929.56      937.00     69.20 o 
  -2  -1   1       82.82      103.49      4.82 o 
  -1  -1   1     1649.82     1458.11     56.74 o 
   1  -1   1     1245.54     1218.02     47.39 o 
   2  -1   1      456.21      543.53     14.93 o 
   3  -1   1     1390.05     1317.08     35.63 o 
   4  -1   1     1003.69     1045.41     41.17 o 
   5  -1   1      296.14      317.72     12.72 o 
   6  -1   1        1.62        1.64      0.29 o 
   7  -1   1      234.48      225.54      3.70 o 
   8  -1   1       15.41       12.82      0.42 o 
   9  -1   1        1.36        1.06      0.22 o 
  -9   0   1        4.25        4.17      0.56 o 
  -8   0   1       59.09       61.54      3.44 o 
  -7   0   1        9.36        8.82      0.72 o 
  -6   0   1       27.25       28.12      1.40 o 
  -5   0   1      100.89       82.41      3.21 o 
  -4   0   1      587.88      628.27     17.15 o 
  -3   0   1      192.01      151.40      6.51 o 
  -2   0   1     2092.92     2093.38     82.31 o 
  -1   0   1       29.40       34.51      1.78 o 
   0   0   1      411.51      434.39     11.95 o 
   2   0   1       61.22       73.73      2.11 o 
   3   0   1     1707.58     1588.90     62.93 o 
   4   0   1       27.58       33.28      2.60 o 
   5   0   1      478.44      550.65     15.07 o 
   6   0   1      587.46      575.96     23.69 o 
   7   0   1       59.41       57.94      2.00 o 
   8   0   1        0.05        0.21      0.15 o 
   9   0   1       11.41       11.64      1.07 o 
  -9   1   1        1.73        1.84      0.60 o 
  -8   1   1        8.31        8.92      0.66 o 
  -7   1   1        0.12        0.88      0.20 o 
  -6   1   1      110.05       85.93      3.95 o 
  -5   1   1     1527.96     1643.31     45.27 o 
  -4   1   1       46.36       36.54      1.24 o 
  -3   1   1     2764.65     2616.60    102.08 o 
  -2   1   1      637.62      722.44     28.36 o 
  -1   1   1      293.49      266.70      7.56 o 
   0   1   1      752.63      667.71     27.41 o 
   1   1   1      976.72      824.69     34.10 o 
   2   1   1      134.46      108.55      3.28 o 
   3   1   1       60.97       59.35      2.72 o 
   4   1   1        0.33        1.30      0.88 o 
   5   1   1      119.91      113.16      4.28 o 
   6   1   1        9.21        6.30      1.13 o 
   7   1   1       25.97       29.86      0.90 o 
   8   1   1       80.17       88.71      2.43 o 
   9   1   1        1.11        1.30      0.28 o 
  -9   2   1        0.50        0.65      0.18 o 
  -8   2   1       87.69       96.33      2.01 o 
  -7   2   1      186.23      161.85      3.88 o 
  -6   2   1        8.99        9.13      0.99 o 
  -5   2   1        0.17        0.19      0.28 o 
  -4   2   1     1128.90     1086.05     29.51 o 
  -3   2   1      278.76      264.06     10.45 o 
  -2   2   1      232.50      203.64      6.10 o 
  -1   2   1     3212.91     3211.65     90.50 o 
   0   2   1      762.98      590.27     24.62 o 
   1   2   1      600.16      590.47     24.36 o 
   2   2   1       56.06       56.33      1.73 o 
   3   2   1      573.06      575.23     13.44 o 
   4   2   1       94.26      133.98      4.19 o 
   5   2   1        0.64        1.30      0.64 o 
   6   2   1       50.28       54.43      2.39 o 
   7   2   1      173.50      174.80      2.98 o 
   8   2   1        8.05        7.24      0.55 o 
   9   2   1        8.84       10.02      0.69 o 
  -9   3   1       38.44       44.59      1.26 o 
  -8   3   1       44.01       40.85      1.05 o 
  -7   3   1        6.16        7.89      0.52 o 
  -6   3   1       68.67       70.53      1.88 o 
  -5   3   1      100.47      115.53      3.09 o 
  -4   3   1      253.54      304.05      7.48 o 
  -3   3   1        5.21        3.70      0.90 o 
  -2   3   1      975.98     1009.85     28.60 o 
  -1   3   1      539.55      497.27     14.11 o 
   0   3   1     1036.21      937.73     38.55 o 
   1   3   1      193.76      200.49     12.46 o 
   2   3   1      169.65      189.97     13.73 o 
   3   3   1       56.09       53.57      1.49 o 
   4   3   1       15.23       16.35      0.89 o 
   5   3   1        3.18        2.71      0.85 o 
   6   3   1       47.55       47.68      1.10 o 
   7   3   1       54.53       50.87      1.34 o 
   8   3   1        3.50        3.60      0.36 o 
   9   3   1        0.33        0.19      0.18 o 
  -9   4   1        1.07        1.06      0.21 o 
  -8   4   1        0.18        0.20      0.24 o 
  -7   4   1       86.64       92.56      1.98 o 
  -6   4   1       57.99       53.68      1.55 o 
  -4   4   1      111.07      121.72      5.06 o 
  -3   4   1      273.57      245.36      9.78 o 
  -2   4   1      144.95      125.03      4.02 o 
  -1   4   1      710.47      754.71     31.13 o 
   0   4   1      106.86       97.08      3.06 o 
   1   4   1        2.78        2.22      0.17 o 
   2   4   1       96.14       76.43      1.75 o 
   3   4   1        0.43        0.33      0.32 o 
   4   4   1       45.36       49.87      1.47 o 
   6   4   1       55.07       50.78      1.10 o 
   7   4   1       29.74       26.14      1.20 o 
   8   4   1       13.84       14.74      0.50 o 
  -9   5   1       25.50       19.80      0.60 o 
  -8   5   1       37.04       43.42      1.19 o 
  -7   5   1       52.97       51.90      1.62 o 
  -6   5   1       22.31       20.88      0.63 o 
  -5   5   1       54.13       49.96      1.08 o 
  -3   5   1      309.22      325.73     13.85 o 
  -2   5   1       14.89       14.86      1.32 o 
  -1   5   1       13.38       19.36      1.07 o 
   0   5   1       96.79       97.85      4.81 o 
   1   5   1      556.30      532.53     17.87 o 
   2   5   1       30.68       31.26      0.86 o 
   3   5   1       94.15       81.60      2.20 o 
   4   5   1       69.10       68.11      5.80 o 
   5   5   1        6.84        7.29      0.36 o 
   6   5   1        0.64        0.17      0.21 o 
   7   5   1       20.94       22.22      0.75 o 
   8   5   1        7.11        8.36      0.51 o 
  -8   6   1       21.69       24.16      0.87 o 
  -7   6   1        0.15        0.27      0.19 o 
  -6   6   1       28.85       26.88      1.02 o 
  -5   6   1      231.70      231.68      4.14 o 
  -4   6   1      556.82      542.66     11.79 o 
  -3   6   1      263.17      270.65     11.75 o 
  -2   6   1       99.54      104.20      3.56 o 
  -1   6   1      262.77      243.05      7.48 o 
   0   6   1      173.99      178.93      5.21 o 
   1   6   1       19.46       18.19      1.15 o 
   2   6   1       44.90       44.17      4.13 o 
   3   6   1       64.73       63.79      1.52 o 
   4   6   1      112.22      108.78      2.28 o 
   5   6   1        0.18        0.42      0.22 o 
   6   6   1       21.05       26.46      1.00 o 
   7   6   1       10.89       10.61      0.59 o 
  -7   7   1       72.09       78.32      1.52 o 
  -6   7   1       68.85       67.81      1.52 o 
  -5   7   1        5.26        4.34      0.40 o 
  -4   7   1       30.88       28.86      1.07 o 
  -3   7   1       85.26       75.00      4.01 o 
  -2   7   1      272.39      252.09      5.42 o 
  -1   7   1       20.57       20.75      0.69 o 
   0   7   1       39.49       38.92      1.12 o 
   1   7   1        4.95        6.09      0.58 o 
   2   7   1        5.21        4.81      0.54 o 
   3   7   1        0.26        0.36      0.26 o 
   4   7   1       67.13       68.85      1.58 o 
   5   7   1        5.82        8.20      0.73 o 
   6   7   1        2.05        0.69      0.34 o 
   7   7   1        1.18        0.83      0.43 o 
  -6   8   1       29.93       30.98      1.03 o 
  -5   8   1       32.15       35.74      1.12 o 
  -4   8   1      112.20      118.51      2.95 o 
  -3   8   1      303.72      335.06      8.39 o 
  -2   8   1        5.53        5.21      1.25 o 
  -1   8   1      111.36      110.73      2.15 o 
   0   8   1        0.92        0.42      0.18 o 
   1   8   1        6.14        6.19      0.36 o 
   2   8   1        0.31        0.34      0.24 o 
   3   8   1        8.30        8.98      0.84 o 
   4   8   1        1.47        2.35      0.36 o 
   5   8   1        7.41        6.90      0.42 o 
   6   8   1        0.31        0.04      0.49 o 
  -5   9   1       15.74       14.91      0.95 o 
  -4   9   1        0.29        0.22      0.52 o 
  -3   9   1        0.22        0.10      0.40 o 
  -2   9   1        5.12        5.16      0.56 o 
  -1   9   1       14.19       11.33      0.44 o 
   0   9   1        5.28        4.04      0.34 o 
   1   9   1        1.08        1.87      0.34 o 
   2   9   1        2.04        1.05      0.42 o 
   3   9   1        6.80        5.18      0.34 o 
   4   9   1        0.38        0.26      0.27 o 
  -4  10   1       11.38       15.08      1.02 o 
  -3  10   1       11.33       10.99      0.51 o 
  -2  10   1       44.80       48.00      1.61 o 
  -1  10   1       32.13       30.81      1.06 o 
   0  10   1       11.20        9.20      0.74 o 
   1  10   1        0.10        0.54      0.56 o 
   2  10   1        0.72        0.35      0.22 o 
  -3 -10   2        1.41        2.02      0.33 o 
  -2 -10   2        8.96        9.35      0.80 o 
  -1 -10   2       25.16       22.95      0.91 o 
   0 -10   2        5.23        4.65      0.43 o 
   1 -10   2        3.55        3.77      0.38 o 
   2 -10   2       11.67       12.22      0.55 o 
   3 -10   2        0.40        0.48      0.49 o 
  -4  -9   2        0.97        0.59      0.32 o 
  -3  -9   2        5.56        4.59      0.27 o 
  -2  -9   2        2.88        2.19      0.28 o 
  -1  -9   2        7.46        7.73      0.65 o 
   0  -9   2       46.10       49.61      1.37 o 
   1  -9   2       19.38       20.75      1.24 o 
   2  -9   2        3.10        2.68      0.30 o 
   3  -9   2       10.33        9.14      0.46 o 
   4  -9   2      109.34      115.15      2.82 o 
   5  -9   2       38.68       42.32      1.67 o 
  -6  -8   2        5.94        5.79      0.25 o 
  -5  -8   2       59.37       58.09      1.73 o 
  -4  -8   2        5.85        4.22      0.45 o 
  -3  -8   2        7.51        8.39      0.35 o 
  -2  -8   2       14.92       13.31      0.61 o 
  -1  -8   2       82.07       82.79      1.64 o 
   0  -8   2      206.12      204.84      3.83 o 
   1  -8   2        0.96        0.48      0.23 o 
   2  -8   2      199.17      198.33      3.56 o 
   3  -8   2       33.11       37.61      0.97 o 
   4  -8   2        0.13        0.85      1.00 o 
   5  -8   2       81.65       74.71      4.92 o 
   6  -8   2       78.29       82.63      3.42 o 
  -7  -7   2        2.83        3.80      0.28 o 
  -6  -7   2        1.12        0.57      0.16 o 
  -5  -7   2        1.01        0.51      0.17 o 
  -4  -7   2      292.05      289.33      4.48 o 
  -3  -7   2       37.08       35.11      1.92 o 
  -2  -7   2       70.49       69.30      1.42 o 
  -1  -7   2       15.94       13.26      0.52 o 
   0  -7   2       29.06       27.33      1.36 o 
   1  -7   2      313.29      321.10      8.12 o 
   2  -7   2      211.94      223.51      7.68 o 
   3  -7   2      408.91      411.06     10.25 o 
   4  -7   2       20.32       20.15      0.67 o 
   5  -7   2      260.48      260.27      6.16 o 
   6  -7   2       93.18       90.90      1.95 o 
   7  -7   2        1.97        0.98      0.35 o 
  -7  -6   2        5.43        3.56      0.43 o 
  -6  -6   2        9.20        8.84      0.54 o 
  -5  -6   2       92.57       88.98      2.46 o 
  -4  -6   2      537.13      511.91     10.23 o 
  -3  -6   2       90.66       91.46      3.42 o 
  -2  -6   2       41.44       47.56      2.18 o 
  -1  -6   2      114.17      106.12      3.67 o 
   0  -6   2      288.29      286.18      6.93 o 
   1  -6   2      106.26      119.41      3.33 o 
   2  -6   2       28.99       31.03      1.39 o 
   3  -6   2      411.23      344.60     14.79 o 
   4  -6   2       23.12       21.78      3.32 o 
   5  -6   2       13.29       13.10      0.67 o 
   6  -6   2       45.34       35.58      1.15 o 
   7  -6   2      143.33      157.23      3.60 o 
   8  -6   2        0.42        0.33      0.20 o 
  -8  -5   2        6.08        4.35      0.32 o 
  -7  -5   2       12.48       11.70      0.76 o 
  -6  -5   2       17.82       19.54      0.67 o 
  -5  -5   2       90.11       86.70      1.70 o 
  -4  -5   2       44.14       45.77      2.92 o 
  -3  -5   2      893.39      896.92     26.11 o 
  -2  -5   2      749.48      739.46     21.52 o 
  -1  -5   2       30.13       22.93      3.37 o 
   0  -5   2       83.58       95.17      4.38 o 
   1  -5   2       12.00       15.47      0.78 o 
   2  -5   2      492.58      443.51     13.43 o 
   3  -5   2      328.57      371.01     21.67 o 
   5  -5   2       87.00       79.92      1.76 o 
   6  -5   2      104.62      101.01      2.08 o 
   7  -5   2       24.53       19.52      0.63 o 
   8  -5   2       13.20       12.03      0.54 o 
  -8  -4   2        8.86       10.38      0.60 o 
  -7  -4   2       17.43       16.81      0.92 o 
  -6  -4   2        2.14        1.49      0.46 o 
  -5  -4   2       20.02       47.35      3.81 o 
  -4  -4   2      432.67      453.58     18.96 o 
  -2  -4   2      442.31      464.80     19.42 o 
  -1  -4   2       48.50       51.36      2.30 o 
   0  -4   2       40.14       46.21      2.32 o 
   1  -4   2      404.14      414.63     11.65 o 
   2  -4   2     1364.44     1737.55     47.65 o 
   3  -4   2       29.86       31.17      1.41 o 
   4  -4   2       73.95       65.52      4.15 o 
   5  -4   2        2.35        2.27      1.19 o 
   6  -4   2       78.32       76.69      1.72 o 
   7  -4   2        0.36        0.57      0.14 o 
   8  -4   2      182.82      178.20      3.28 o 
   9  -4   2       10.24       10.67      1.14 o 
  -9  -3   2        7.78        7.42      0.42 o 
  -8  -3   2        9.29        7.04      1.27 o 
  -7  -3   2       68.74       65.93      1.84 o 
  -6  -3   2       35.14       36.46      1.13 o 
  -5  -3   2       43.55       61.46      2.75 o 
  -4  -3   2      828.27      915.86     36.48 o 
  -3  -3   2       35.21       38.42      1.75 o 
  -2  -3   2      818.49      758.77     30.08 o 
  -1  -3   2      915.14      794.96     31.17 o 
   0  -3   2      458.03      475.46     20.32 o 
   1  -3   2      182.65      222.74      7.33 o 
   2  -3   2      159.08      186.91      4.30 o 
   3  -3   2     1700.25     1803.15     67.86 o 
   4  -3   2       41.49       42.43      1.82 o 
   6  -3   2       67.71       63.00      1.57 o 
   7  -3   2       70.00       68.11      1.37 o 
   8  -3   2       20.53       19.87      0.58 o 
   9  -3   2        2.57        3.12      0.36 o 
  -9  -2   2        8.60        9.57      0.92 o 
  -8  -2   2        6.73        5.95      0.91 o 
  -7  -2   2       53.13       55.83      1.94 o 
  -5  -2   2        1.54        2.23      1.05 o 
  -4  -2   2      710.35      734.16     30.88 o 
  -3  -2   2        0.50        6.67      1.34 o 
  -2  -2   2     4059.77     3731.99    145.45 o 
  -1  -2   2     3990.92     4143.47    161.51 o 
   0  -2   2      160.02      126.04      5.43 o 
   1  -2   2     1249.07     1305.66     29.28 o 
   2  -2   2      109.07       64.53      1.57 o 
   3  -2   2     6541.80     7871.81    210.26 o 
   4  -2   2       77.80       83.39      2.56 o 
   5  -2   2      147.07      134.38      7.13 o 
   7  -2   2        3.50        4.45      0.28 o 
   8  -2   2      108.01       96.50      2.03 o 
   9  -2   2       76.03       70.39      1.54 o 
  -9  -1   2       14.16       13.59      1.72 o 
  -8  -1   2      172.65      178.36      4.34 o 
  -7  -1   2       82.74       74.89      3.75 o 
  -5  -1   2        8.84       17.04      1.31 o 
  -4  -1   2      166.57      145.50      6.64 o 
  -3  -1   2     1384.88     1318.38     35.85 o 
  -2  -1   2     3858.39     3968.56    154.81 o 
  -1  -1   2    18620.67    16378.89    642.79 o 
   0  -1   2      481.50      499.96     19.58 o 
   1  -1   2      634.09      568.11     15.53 o 
   2  -1   2     2622.66     2895.24     77.82 o 
   3  -1   2      797.18      907.70     24.48 o 
   4  -1   2      874.11      891.32     29.43 o 
   5  -1   2        2.33        2.35      1.18 o 
   7  -1   2        0.82        2.11      0.98 o 
   8  -1   2       12.59       14.13      0.46 o 
   9  -1   2       13.70       15.32      0.76 o 
  -9   0   2        0.41        0.22      0.32 o 
  -8   0   2       33.71       32.15      2.00 o 
  -7   0   2        0.18        0.96      0.25 o 
  -6   0   2      176.25      180.12      7.18 o 
  -5   0   2      790.64      774.45     27.57 o 
  -4   0   2      352.19      355.82     10.36 o 
  -3   0   2       10.25       15.43      0.93 o 
  -2   0   2       95.18      122.42      4.89 o 
  -1   0   2     1626.40     1811.53     70.50 o 
   0   0   2     2088.68     2218.39     86.33 o 
   1   0   2       28.14       30.07      1.46 o 
   2   0   2     2973.12     2959.91     79.64 o 
   3   0   2       22.48       13.32      0.74 o 
   4   0   2      194.85      224.32      9.35 o 
   5   0   2       38.98       44.99      3.62 o 
   6   0   2       69.81       67.39      2.83 o 
   7   0   2       81.38       86.65      2.18 o 
   8   0   2        0.34        0.05      0.21 o 
   9   0   2       76.65       72.25      1.69 o 
  -9   1   2        0.10        0.77      0.89 o 
  -8   1   2        0.61        1.10      1.05 o 
  -7   1   2      479.56      499.05      9.20 o 
  -6   1   2      377.36      358.11     15.90 o 
  -5   1   2      231.71      260.25     11.10 o 
  -4   1   2      370.34      393.71     11.23 o 
  -3   1   2      105.48       91.62      8.43 o 
  -2   1   2       10.69       10.16      0.85 o 
  -1   1   2     2758.67     3028.14    117.68 o 
   0   1   2    10096.17    10198.88    417.91 o 
   1   1   2      933.15      735.90     20.50 o 
   2   1   2        0.91       10.95      0.73 o 
   3   1   2       12.90       16.80      1.48 o 
   4   1   2       71.50       77.45      3.58 o 
   5   1   2        0.34        0.73      0.47 o 
   6   1   2       35.46       37.54      2.23 o 
   7   1   2      340.03      326.43      5.38 o 
   8   1   2        1.24        1.30      0.29 o 
   9   1   2        8.12        9.81      0.91 o 
  -9   2   2       15.62       14.44      1.49 o 
  -8   2   2       50.56       51.01      1.40 o 
  -7   2   2        2.95        2.24      1.32 o 
  -6   2   2        0.47        0.64      0.30 o 
  -5   2   2       93.56      104.40      7.53 o 
  -4   2   2       71.40       60.81      2.51 o 
  -3   2   2       15.57       18.47      0.96 o 
  -2   2   2      195.04      213.66      9.03 o 
  -1   2   2      955.22      823.72     23.33 o 
   0   2   2      141.40      161.89      6.76 o 
   1   2   2      234.45      215.37      9.68 o 
   2   2   2      122.30      118.37      5.01 o 
   3   2   2      159.53      173.97      4.27 o 
   4   2   2        1.25        0.43      0.19 o 
   5   2   2        2.72        2.19      0.32 o 
   6   2   2        8.58        6.99      0.33 o 
   7   2   2       22.15       22.15      0.74 o 
   8   2   2        7.97        7.99      0.46 o 
   9   2   2        1.98        2.27      0.27 o 
  -9   3   2        2.38        2.96      0.23 o 
  -8   3   2       33.82       29.03      2.25 o 
  -7   3   2       63.14       64.68      2.00 o 
  -6   3   2      159.26      152.65      3.93 o 
  -5   3   2       59.56       53.64      2.23 o 
  -4   3   2       91.69      113.93      8.75 o 
  -3   3   2       22.92       25.44      1.25 o 
  -2   3   2       52.01       34.24      1.11 o 
  -1   3   2     1624.71     1744.38     49.63 o 
   0   3   2      151.20      133.39      6.25 o 
   1   3   2      147.03      142.41      3.64 o 
   2   3   2       32.02       34.30      1.63 o 
   3   3   2       36.24       36.00      1.28 o 
   4   3   2      290.98      312.74      7.01 o 
   5   3   2        0.31        0.57      0.27 o 
   6   3   2       31.82       30.79      1.14 o 
   7   3   2        0.01        0.11      0.47 o 
   8   3   2       12.76       11.41      0.83 o 
   9   3   2       33.94       37.88      1.11 o 
  -9   4   2        0.72        1.32      0.42 o 
  -8   4   2        1.18        1.43      0.22 o 
  -7   4   2        8.82       10.17      0.82 o 
  -6   4   2       13.77       17.46      0.82 o 
  -5   4   2       46.53       45.58      3.45 o 
  -4   4   2        0.34        0.77      0.24 o 
  -3   4   2       60.94       25.29      1.27 o 
  -2   4   2       18.75       14.24      0.72 o 
  -1   4   2        8.71       11.10      0.58 o 
   0   4   2      299.15      280.08      7.07 o 
   1   4   2       29.36       29.48      1.09 o 
   2   4   2       62.01       57.17      1.74 o 
   3   4   2       16.71       14.66      0.87 o 
   4   4   2        2.28        2.01      0.43 o 
   5   4   2        4.15        5.49      0.38 o 
   6   4   2        1.71        2.53      0.31 o 
   7   4   2       20.98       21.10      1.03 o 
   8   4   2        7.40       10.42      0.62 o 
  -8   5   2       11.20       11.16      0.81 o 
  -7   5   2       36.43       34.41      0.89 o 
  -6   5   2       10.88       10.81      0.57 o 
  -5   5   2      265.77      256.31      6.26 o 
  -3   5   2        0.73        1.17      0.38 o 
  -2   5   2        2.34        4.66      0.82 o 
  -1   5   2       54.90       45.01      1.76 o 
   0   5   2     1592.05     1767.21     49.44 o 
   1   5   2       12.60       11.55      0.58 o 
   2   5   2      148.28      139.86      3.90 o 
   3   5   2        0.26        0.31      0.47 o 
   4   5   2       35.51       33.07      0.92 o 
   5   5   2       92.19       92.74      1.60 o 
   6   5   2       65.88       65.44      1.40 o 
   7   5   2       41.07       45.27      1.14 o 
   8   5   2        7.55        5.74      0.74 o 
  -8   6   2       15.58       15.84      0.56 o 
  -7   6   2        6.41        6.61      0.44 o 
  -6   6   2        1.44        1.60      0.48 o 
  -5   6   2       31.40       34.37      2.65 o 
  -4   6   2      312.34      314.46      7.28 o 
  -2   6   2      190.35      215.68      9.26 o 
  -1   6   2       75.69       78.01      2.66 o 
   0   6   2       53.02       49.46      1.63 o 
   1   6   2      234.59      253.22      7.64 o 
   2   6   2       68.09       59.87      4.53 o 
   3   6   2       73.58       66.32      1.81 o 
   4   6   2       27.35       30.28      0.79 o 
   5   6   2       54.95       53.85      1.30 o 
   6   6   2        0.22        0.80      0.28 o 
   7   6   2        3.53        4.36      0.57 o 
  -7   7   2       38.39       37.98      0.92 o 
  -6   7   2        3.10        4.49      0.69 o 
  -5   7   2        3.90        2.64      0.51 o 
  -4   7   2      291.66      310.93      5.24 o 
  -3   7   2       39.10       38.78      1.85 o 
  -2   7   2       13.35       13.20      0.40 o 
  -1   7   2       54.68       46.50      1.03 o 
   0   7   2       43.86       43.49      0.90 o 
   1   7   2       14.23       14.01      0.81 o 
   2   7   2       18.11       19.26      0.66 o 
   3   7   2      144.90      158.79      3.66 o 
   4   7   2        7.25        8.43      0.50 o 
   5   7   2       15.46       12.92      0.61 o 
   6   7   2       31.08       32.86      1.84 o 
  -6   8   2        4.48        3.45      0.51 o 
  -5   8   2       36.38       39.52      1.24 o 
  -4   8   2       49.50       52.90      1.37 o 
  -3   8   2      295.27      329.18      5.51 o 
  -2   8   2       98.72      104.27      2.23 o 
  -1   8   2        3.77        3.28      0.38 o 
   0   8   2        1.03        0.38      0.23 o 
   1   8   2       21.01       20.15      0.80 o 
   2   8   2       35.03       37.98      1.36 o 
   3   8   2       31.03       32.79      0.78 o 
   4   8   2       17.07       15.20      0.78 o 
   5   8   2        3.72        3.93      0.46 o 
  -5   9   2        0.19        0.10      0.43 o 
  -4   9   2       25.92       28.67      0.97 o 
  -3   9   2       34.05       31.44      1.14 o 
  -2   9   2        0.52        1.20      0.34 o 
  -1   9   2        0.42        0.73      0.35 o 
   0   9   2       11.55       12.46      1.21 o 
   1   9   2        0.15        0.09      0.44 o 
   2   9   2        4.04        4.78      0.41 o 
   3   9   2        0.09        0.32      0.53 o 
   4   9   2        5.97        6.56      0.70 o 
  -3  10   2        5.45        3.71      0.54 o 
  -2  10   2       40.20       42.07      1.44 o 
  -1  10   2       25.38       29.59      1.81 o 
   0  10   2        0.29        1.03      0.25 o 
   1  10   2        1.14        0.66      0.57 o 
   2  10   2        1.54        1.44      0.45 o 
  -2 -10   3        0.17        0.15      0.15 o 
  -1 -10   3        5.17        3.76      0.23 o 
   0 -10   3        7.14        7.10      0.33 o 
   1 -10   3        2.95        2.45      0.44 o 
   2 -10   3       25.27       28.97      1.74 o 
   3 -10   3        7.85        7.20      1.01 o 
  -4  -9   3        0.87        0.88      0.22 o 
  -3  -9   3        2.37        1.34      0.17 o 
  -2  -9   3        1.86        1.12      0.21 o 
  -1  -9   3        2.28        2.04      0.27 o 
   0  -9   3       12.97       13.52      0.61 o 
   1  -9   3       27.25       30.82      1.14 o 
   2  -9   3       14.57       15.50      0.59 o 
   3  -9   3        7.85        7.76      0.65 o 
   4  -9   3        7.61        7.01      1.31 o 
   5  -9   3        0.01       -0.02      0.53 o 
  -6  -8   3        6.42        3.26      0.23 o 
  -5  -8   3       12.35       12.12      0.54 o 
  -4  -8   3        4.52        3.95      0.20 o 
  -3  -8   3       12.19       12.18      0.42 o 
  -2  -8   3       30.82       32.60      0.88 o 
  -1  -8   3       17.86       17.09      0.54 o 
   0  -8   3       12.74       12.13      0.62 o 
   1  -8   3       69.73       69.30      2.40 o 
   2  -8   3      155.22      164.90      5.51 o 
   3  -8   3       24.05       25.68      2.09 o 
   4  -8   3       31.52       33.98      1.28 o 
   5  -8   3        1.79        1.27      0.32 o 
   6  -8   3       44.33       58.88      1.70 o 
  -7  -7   3        2.12        1.87      0.21 o 
  -6  -7   3        0.12        0.33      0.35 o 
  -5  -7   3       45.19       45.08      1.68 o 
  -4  -7   3        1.03        0.25      0.20 o 
  -3  -7   3       33.88       35.90      1.38 o 
  -2  -7   3       17.16       15.95      0.52 o 
  -1  -7   3       12.63       15.43      0.60 o 
   0  -7   3       69.71       67.51      2.38 o 
   1  -7   3        1.81        0.65      0.70 o 
   2  -7   3        0.31        0.93      0.26 o 
   3  -7   3      161.07      163.32      4.33 o 
   4  -7   3       26.32       26.45      2.41 o 
   5  -7   3       18.30       21.77      1.45 o 
   6  -7   3        3.21        4.11      0.83 o 
   7  -7   3       17.00       16.18      1.82 o 
  -7  -6   3        2.59        1.72      0.18 o 
  -6  -6   3        0.37        0.17      0.37 o 
  -5  -6   3        0.25        0.68      0.20 o 
  -4  -6   3        6.19        6.12      0.54 o 
  -3  -6   3        0.00       -0.10      0.14 o 
  -2  -6   3      242.46      249.82      7.96 o 
  -1  -6   3      125.11      108.06      3.19 o 
   0  -6   3       10.74       12.00      0.95 o 
   1  -6   3       90.93       93.90      3.12 o 
   2  -6   3       92.52      102.67      4.59 o 
   3  -6   3      411.86      400.03     11.03 o 
   4  -6   3       36.04       32.69      1.19 o 
   5  -6   3        9.41       14.12      1.11 o 
   6  -6   3       17.13       12.59      0.52 o 
   7  -6   3        2.46        0.94      0.24 o 
   8  -6   3        7.65        8.81      0.70 o 
  -8  -5   3        0.45        0.15      0.19 o 
  -7  -5   3        5.12        5.06      0.67 o 
  -6  -5   3       19.13       19.42      0.55 o 
  -5  -5   3        4.81        4.14      0.38 o 
  -4  -5   3        0.12        0.40      0.31 o 
  -3  -5   3       10.22       13.06      0.70 o 
  -2  -5   3       75.32       77.00      2.65 o 
  -1  -5   3        6.33        8.26      0.78 o 
   0  -5   3       42.11       41.23      1.34 o 
   1  -5   3       14.02       15.92      0.78 o 
   2  -5   3        1.52        6.15      0.56 o 
   3  -5   3       15.90       13.65      1.00 o 
   4  -5   3      197.10      180.36      9.70 o 
   5  -5   3       81.61       71.98      1.69 o 
   6  -5   3        6.09        2.34      0.59 o 
   7  -5   3       84.88       71.37      1.64 o 
   8  -5   3       34.49       34.59      1.00 o 
  -8  -4   3       18.03       19.57      0.58 o 
  -7  -4   3       11.71       10.19      0.66 o 
  -6  -4   3       10.22       10.44      0.52 o 
  -5  -4   3       60.23       54.53      1.11 o 
  -4  -4   3      118.94      129.30      6.04 o 
  -3  -4   3       43.67       45.07      2.04 o 
  -1  -4   3      210.19      223.99     10.33 o 
   0  -4   3       60.12       47.07      1.92 o 
   1  -4   3        0.57        2.87      1.20 o 
   2  -4   3      167.07      158.96      4.48 o 
   3  -4   3      465.23      504.94     14.27 o 
   4  -4   3       37.09       37.91      1.75 o 
   5  -4   3      378.87      365.03     17.26 o 
   6  -4   3        4.67        5.09      0.60 o 
   7  -4   3        0.37        0.97      0.16 o 
   8  -4   3        4.66        3.98      0.41 o 
   9  -4   3        1.24        0.26      0.14 o 
  -9  -3   3        9.64        9.23      0.71 o 
  -8  -3   3        2.20        1.13      0.22 o 
  -7  -3   3        0.27        0.08      0.64 o 
  -6  -3   3       42.21       34.65      0.66 o 
  -4  -3   3       17.99       19.39      1.96 o 
  -3  -3   3      154.20      144.31      7.15 o 
  -2  -3   3       93.42       89.18      4.12 o 
   0  -3   3      138.11      127.31      6.08 o 
   1  -3   3        0.73        4.78      0.44 o 
   2  -3   3       17.64       27.84      2.17 o 
   3  -3   3      233.59      216.44      9.86 o 
   4  -3   3      319.25      331.48     12.48 o 
   6  -3   3      129.60      121.80      2.73 o 
   7  -3   3        0.45        0.32      0.16 o 
   8  -3   3        0.36        0.51      0.21 o 
   9  -3   3       54.53       59.16      1.44 o 
  -9  -2   3       51.27       52.23      2.53 o 
  -8  -2   3        6.30        4.13      0.61 o 
  -7  -2   3       49.60       51.30      2.54 o 
  -6  -2   3       14.08       12.37      1.70 o 
  -5  -2   3      122.09      137.16      8.35 o 
  -4  -2   3       92.34       93.60      5.07 o 
  -3  -2   3      706.51      659.40     26.19 o 
  -2  -2   3      778.40      804.86     32.38 o 
   0  -2   3       13.57        9.26      0.49 o 
   1  -2   3      281.88      360.84      9.74 o 
   2  -2   3     1323.62     1299.46     34.98 o 
   3  -2   3       50.11       34.47      2.84 o 
   4  -2   3     1080.32     1226.43     33.54 o 
   5  -2   3      100.04      105.04      4.65 o 
   6  -2   3        8.19        8.87      0.81 o 
   7  -2   3        0.19        0.03      0.25 o 
   8  -2   3       31.25       37.28      0.78 o 
   9  -2   3       13.84       14.87      0.61 o 
  -9  -1   3        0.36        0.94      0.45 o 
  -8  -1   3       51.27       55.83      2.27 o 
  -7  -1   3        2.43        1.37      0.26 o 
  -5  -1   3      370.71      366.36     10.80 o 
  -4  -1   3      371.99      349.97     17.01 o 
  -3  -1   3      161.55      153.37     12.33 o 
  -2  -1   3     1919.71     2170.83     84.50 o 
  -1  -1   3     6301.06     6184.65    165.57 o 
   0  -1   3       37.08       42.93      2.29 o 
   2  -1   3      787.32      726.46     20.12 o 
   3  -1   3      225.19      219.79      6.05 o 
   4  -1   3      140.73      134.25      5.91 o 
   5  -1   3       24.16       27.20      1.36 o 
   6  -1   3      156.90      142.13      6.95 o 
   7  -1   3       51.08       42.52      1.18 o 
   8  -1   3       85.93       87.17      1.66 o 
   9  -1   3       35.98       38.38      1.50 o 
  -9   0   3       14.57       14.72      1.40 o 
  -8   0   3      186.60      191.95      6.03 o 
  -7   0   3       31.88       26.17      8.03 o 
  -5   0   3      123.24      115.05      3.38 o 
  -4   0   3      284.28      321.66     14.78 o 
  -3   0   3       13.59       19.66      1.00 o 
  -2   0   3       67.54       68.69      2.82 o 
  -1   0   3     4062.59     4440.72    172.54 o 
   0   0   3     3869.37     3783.97    139.41 o 
   1   0   3     1031.75     1058.74     39.91 o 
   2   0   3      217.03      183.18      7.08 o 
   3   0   3      475.90      478.58     12.97 o 
   4   0   3      102.42       87.15      4.66 o 
   5   0   3        4.16        4.08      1.08 o 
   7   0   3      408.09      435.33      6.93 o 
   8   0   3        0.68        1.55      0.31 o 
   9   0   3        5.57        6.82      0.40 o 
  -9   1   3        0.01       -0.13      0.48 o 
  -8   1   3       84.70       79.49      5.44 o 
  -7   1   3      138.27      143.13      4.37 o 
  -5   1   3      112.13      100.89      2.77 o 
  -4   1   3       78.74       75.84      6.36 o 
  -3   1   3       22.69       20.32      1.59 o 
  -2   1   3      105.08       97.58      3.96 o 
  -1   1   3        2.01        7.20      0.42 o 
   0   1   3     2080.94     1993.34     73.91 o 
   1   1   3     1742.35     1556.72     42.69 o 
   2   1   3        2.76        1.17      0.37 o 
   3   1   3      116.88      151.05      6.16 o 
   4   1   3       17.85       10.52      1.57 o 
   5   1   3        5.16        4.55      1.10 o 
   6   1   3       41.42       46.74      1.29 o 
   7   1   3       12.08        9.81      0.69 o 
   8   1   3       44.96       43.76      1.08 o 
   9   1   3        8.00        8.11      0.68 o 
  -9   2   3       33.97       30.87      0.94 o 
  -8   2   3      161.01      169.88      4.84 o 
  -7   2   3      243.40      231.55      5.85 o 
  -6   2   3       16.99       15.94      1.37 o 
  -5   2   3      598.12      559.42     12.30 o 
  -4   2   3        8.43        8.16      0.49 o 
  -3   2   3        6.74       12.97      1.60 o 
  -2   2   3      491.91      553.73     21.71 o 
  -1   2   3        3.23        2.40      0.27 o 
   0   2   3       61.45       47.53      2.12 o 
   1   2   3        6.38       12.87      0.70 o 
   2   2   3      209.53      225.24      9.42 o 
   3   2   3       22.62       33.21      1.90 o 
   4   2   3      136.20      126.17      3.77 o 
   5   2   3       17.64       17.88      1.98 o 
   6   2   3       31.73       26.66      0.92 o 
   7   2   3        8.35        8.87      0.52 o 
   8   2   3       36.51       35.05      1.14 o 
   9   2   3        1.46        1.73      0.40 o 
  -9   3   3        0.48        1.45      0.71 o 
  -8   3   3        0.09        1.63      0.78 o 
  -7   3   3       77.34       78.50      3.16 o 
  -6   3   3      221.90      206.17      5.27 o 
  -5   3   3      259.90      251.76     12.84 o 
  -4   3   3       26.16       19.79      2.17 o 
  -3   3   3        0.78        1.04      0.47 o 
  -2   3   3      244.26      313.28     12.39 o 
  -1   3   3        0.44        0.90      0.30 o 
   0   3   3       11.99       16.55      0.73 o 
   1   3   3       50.49       51.82      2.36 o 
   2   3   3      810.46      747.14     20.02 o 
   3   3   3       73.52       66.85      5.56 o 
   4   3   3      186.74      191.07      8.21 o 
   5   3   3       18.95       16.20      1.24 o 
   6   3   3        4.52        5.69      0.95 o 
   7   3   3       25.75       27.10      1.36 o 
   8   3   3        3.55        4.83      0.38 o 
   9   3   3        0.76        0.65      0.18 o 
  -9   4   3       24.58       28.83      1.08 o 
  -8   4   3       13.53       11.56      0.98 o 
  -7   4   3      160.06      171.49      3.97 o 
  -6   4   3     1022.73      961.10     23.40 o 
  -5   4   3       80.29       74.24      2.90 o 
  -4   4   3      104.07       92.02      2.61 o 
  -3   4   3       44.59       46.38      2.31 o 
  -2   4   3       64.42       80.14      2.00 o 
  -1   4   3      642.07      695.41     14.16 o 
   0   4   3      166.62      165.17      3.63 o 
   1   4   3       59.51       61.33      1.60 o 
   2   4   3        0.57        0.68      0.27 o 
   3   4   3       13.53       17.53      0.94 o 
   4   4   3       14.95       15.25      1.50 o 
   5   4   3       18.35       18.67      0.49 o 
   6   4   3        7.45        7.84      0.51 o 
   7   4   3      110.40      116.55      3.04 o 
   8   4   3        0.79        1.36      0.25 o 
  -8   5   3        8.89        9.10      0.81 o 
  -7   5   3        1.83        1.71      0.23 o 
  -6   5   3        8.79        8.13      0.73 o 
  -5   5   3      476.22      462.87      8.34 o 
  -4   5   3       16.04       14.62      0.86 o 
  -3   5   3       25.88       22.41      0.83 o 
  -2   5   3      215.20      196.68      5.85 o 
  -1   5   3       33.20       26.69      1.07 o 
   0   5   3       16.55       15.47      0.73 o 
   1   5   3       12.88       13.92      0.57 o 
   2   5   3      195.99      207.97      5.39 o 
   3   5   3        4.14        5.81      0.87 o 
   4   5   3       30.61       32.05      0.76 o 
   5   5   3        0.44        1.03      0.26 o 
   6   5   3       34.47       37.35      0.82 o 
   7   5   3        0.97        2.16      0.35 o 
   8   5   3        7.66        7.02      0.39 o 
  -8   6   3       17.31       18.26      0.95 o 
  -7   6   3       21.96       21.84      1.26 o 
  -6   6   3        0.75        1.11      0.46 o 
  -5   6   3      933.84      980.04     16.52 o 
  -4   6   3       47.29       44.53      1.67 o 
  -3   6   3      295.07      269.23      5.14 o 
  -2   6   3        0.07        2.31      1.28 o 
  -1   6   3       39.34       37.78      1.60 o 
   0   6   3       22.72       27.71      1.54 o 
   1   6   3       21.29       20.16      1.12 o 
   2   6   3       44.51       36.47      0.89 o 
   3   6   3      258.53      239.39      3.77 o 
   4   6   3       15.96       18.87      0.57 o 
   5   6   3        4.69        5.60      0.36 o 
   6   6   3        0.52        1.06      0.34 o 
   7   6   3        2.78        3.09      0.31 o 
  -7   7   3        2.12        2.09      0.26 o 
  -6   7   3        2.79        5.34      0.49 o 
  -5   7   3        2.99        3.25      0.88 o 
  -4   7   3      280.32      284.05      5.21 o 
  -3   7   3        0.00        0.13      0.46 o 
  -2   7   3       56.79       50.71      1.14 o 
  -1   7   3       53.48       53.73      1.31 o 
   0   7   3        2.82        3.87      0.43 o 
   1   7   3       36.05       35.12      1.05 o 
   2   7   3       14.92       15.70      0.61 o 
   3   7   3       57.64       64.08      1.64 o 
   4   7   3       36.90       38.30      0.93 o 
   5   7   3        0.14        0.45      0.43 o 
   6   7   3        0.05        0.01      0.24 o 
  -6   8   3       12.70       12.27      0.43 o 
  -5   8   3        9.19        9.31      0.48 o 
  -4   8   3       13.10       12.85      0.59 o 
  -3   8   3       46.60       49.29      1.43 o 
  -2   8   3       32.84       28.38      1.11 o 
  -1   8   3        1.41        3.73      1.19 o 
   0   8   3       17.66       16.56      0.73 o 
   1   8   3        3.37        3.88      0.84 o 
   2   8   3       52.12       44.15      1.29 o 
   3   8   3        0.79        1.92      0.46 o 
   4   8   3       25.98       25.69      1.06 o 
   5   8   3       11.32       13.88      0.82 o 
  -5   9   3        8.08        8.45      0.43 o 
  -4   9   3        3.68        5.10      0.33 o 
  -3   9   3        6.98        5.53      0.88 o 
  -2   9   3       15.12       15.93      0.74 o 
  -1   9   3       21.52       18.41      0.93 o 
   0   9   3        4.26        4.31      0.30 o 
   1   9   3        3.92        2.36      0.28 o 
   2   9   3        2.31        2.34      0.38 o 
   3   9   3       15.19       17.41      0.67 o 
   4   9   3        2.73        3.77      0.38 o 
  -3  10   3        0.84        0.89      0.27 o 
  -2  10   3        7.01        5.82      0.77 o 
  -1  10   3        0.15        0.28      0.52 o 
   0  10   3        0.11        0.22      0.19 o 
   1  10   3        0.01       -0.32      0.19 o 
  -2 -10   4        8.00        7.49      0.33 o 
  -1 -10   4        0.48        0.47      0.15 o 
   0 -10   4        5.89        5.91      0.45 o 
   1 -10   4       20.08       18.55      0.68 o 
   2 -10   4        1.53        1.73      0.52 o 
  -4  -9   4        0.01        0.14      0.12 o 
  -3  -9   4        0.33        0.31      0.15 o 
  -2  -9   4        1.71        1.96      0.27 o 
  -1  -9   4      114.29      130.39      6.76 o 
   0  -9   4       50.92       48.05      1.58 o 
   1  -9   4        0.16        0.13      0.18 o 
   2  -9   4       15.12       15.79      0.50 o 
   3  -9   4       12.15       11.97      0.48 o 
   4  -9   4        7.12        6.74      0.31 o 
   5  -9   4        4.86        3.59      0.33 o 
  -5  -8   4        0.17        0.61      0.18 o 
  -4  -8   4        1.44        1.48      0.19 o 
  -3  -8   4       19.22       24.22      1.51 o 
  -2  -8   4       43.67       42.72      1.08 o 
  -1  -8   4       27.00       25.82      1.38 o 
   0  -8   4        1.22        0.58      0.36 o 
   1  -8   4       59.72       55.93      2.50 o 
   2  -8   4        4.41        3.43      0.47 o 
   3  -8   4        6.27        7.85      1.13 o 
   4  -8   4       36.51       37.50      2.20 o 
   5  -8   4      167.67      171.68      5.52 o 
   6  -8   4        3.93        4.57      0.88 o 
  -6  -7   4        5.50        4.98      0.38 o 
  -5  -7   4       56.34       60.77      1.57 o 
  -4  -7   4      126.76      135.97      3.18 o 
  -3  -7   4        7.58        5.90      0.33 o 
  -2  -7   4       17.21       16.31      0.94 o 
  -1  -7   4       20.47       20.66      1.59 o 
   0  -7   4      147.90      149.73      3.98 o 
   1  -7   4      196.10      188.33      5.89 o 
   2  -7   4        9.93       10.98      1.12 o 
   3  -7   4       64.36       72.29      3.17 o 
   4  -7   4        0.22        0.32      0.24 o 
   5  -7   4       16.78       14.43      0.94 o 
   6  -7   4        8.27       11.65      1.07 o 
   7  -7   4       36.68       40.70      1.79 o 
  -7  -6   4        0.01        0.13      0.31 o 
  -6  -6   4        8.52        7.95      0.32 o 
  -5  -6   4       71.28       77.29      1.67 o 
  -4  -6   4        2.17        2.01      0.74 o 
  -3  -6   4        6.25        4.00      0.36 o 
  -2  -6   4      149.35      157.59      4.33 o 
  -1  -6   4       12.65       13.40      0.71 o 
   0  -6   4      143.18      129.22      3.18 o 
   1  -6   4        3.62        4.27      0.86 o 
   2  -6   4       62.21       61.78      2.09 o 
   3  -6   4       99.94      108.67      2.69 o 
   4  -6   4        0.07        0.03      0.30 o 
   5  -6   4       20.49       18.69      1.04 o 
   6  -6   4       37.91       35.54      1.32 o 
   7  -6   4       39.45       37.66      1.12 o 
  -8  -5   4        7.69        8.69      0.57 o 
  -7  -5   4        5.28        4.27      0.37 o 
  -6  -5   4        7.00        6.98      0.34 o 
  -5  -5   4        3.68        2.81      0.24 o 
  -4  -5   4       92.03       84.20      2.37 o 
  -3  -5   4      191.74      210.23      6.29 o 
  -2  -5   4       51.00       58.26      2.11 o 
  -1  -5   4        0.03        0.58      0.23 o 
   0  -5   4       36.66       35.19      1.03 o 
   1  -5   4        0.83        1.64      0.57 o 
   2  -5   4        0.23        0.11      0.47 o 
   3  -5   4        4.93        7.51      0.64 o 
   4  -5   4       51.45       47.20      1.34 o 
   5  -5   4       36.92       37.17      1.52 o 
   6  -5   4       21.33       14.34      0.56 o 
   7  -5   4        3.67        4.64      0.29 o 
   8  -5   4        9.38       10.15      0.55 o 
  -8  -4   4        6.36        9.08      0.82 o 
  -7  -4   4        4.50        3.92      0.51 o 
  -6  -4   4        0.26       -0.01      0.16 o 
  -5  -4   4       99.16       93.41      1.88 o 
  -4  -4   4       14.43       17.05      1.12 o 
  -3  -4   4       45.48       45.60      3.80 o 
  -2  -4   4       59.74       53.56      1.85 o 
  -1  -4   4       55.00       57.25      2.24 o 
   0  -4   4       37.46       55.13      1.71 o 
   1  -4   4      462.24      451.45     10.34 o 
   2  -4   4       45.71       44.80      1.49 o 
   3  -4   4        1.47        1.68      0.77 o 
   4  -4   4       57.24       55.67      2.83 o 
   5  -4   4        4.66        4.60      0.35 o 
   6  -4   4       47.48       39.12      0.86 o 
   7  -4   4        1.26        1.33      0.25 o 
   8  -4   4       24.53       20.99      0.63 o 
  -9  -3   4        6.14        6.97      0.60 o 
  -8  -3   4        3.53        2.45      0.49 o 
  -7  -3   4       20.35       17.97      0.98 o 
  -6  -3   4        2.77        1.39      0.25 o 
  -5  -3   4       52.48       55.09      2.85 o 
  -4  -3   4       23.04       28.02      1.97 o 
  -3  -3   4        6.54       10.38      0.84 o 
  -2  -3   4      220.58      223.26      7.26 o 
  -1  -3   4       12.59       10.32      0.61 o 
   0  -3   4      115.40      111.34      5.05 o 
   1  -3   4        6.73       13.49      1.66 o 
   2  -3   4      571.99      647.40     18.08 o 
   3  -3   4       51.28       77.06      2.67 o 
   4  -3   4      162.64      159.58      4.68 o 
   5  -3   4      223.89      221.87      7.44 o 
   6  -3   4      106.96      109.61      2.26 o 
   7  -3   4       56.64       55.02      1.28 o 
   8  -3   4       49.79       42.23      1.07 o 
   9  -3   4       29.20       41.87      1.18 o 
  -9  -2   4        0.00       -0.01      0.67 o 
  -8  -2   4       22.60       19.15      1.48 o 
  -7  -2   4       16.26       19.46      0.86 o 
  -6  -2   4        0.54        0.57      0.16 o 
  -5  -2   4       24.73       23.65      1.00 o 
  -4  -2   4      508.48      476.94     17.25 o 
  -3  -2   4      328.44      320.20     13.11 o 
  -2  -2   4      207.44      227.88      6.72 o 
  -1  -2   4      154.53      157.18      4.65 o 
   0  -2   4      238.97      279.76     10.49 o 
   1  -2   4        0.99        1.62      0.57 o 
   2  -2   4        2.62        7.04      0.51 o 
   3  -2   4      874.69      896.21     25.51 o 
   4  -2   4       93.80       88.92      4.75 o 
   5  -2   4       97.20      103.84      4.16 o 
   6  -2   4      137.10      131.30      2.03 o 
   7  -2   4       58.51       56.39      1.74 o 
   8  -2   4       10.24       12.28      0.67 o 
   9  -2   4        8.09        8.85      0.83 o 
  -9  -1   4        2.84        4.20      0.95 o 
  -8  -1   4        0.30        0.32      0.23 o 
  -7  -1   4       20.79       22.10      1.50 o 
  -6  -1   4       96.23       95.41      2.58 o 
  -5  -1   4      203.08      194.00      6.03 o 
  -4  -1   4      231.19      247.63      7.14 o 
  -3  -1   4       85.21       94.33      5.34 o 
  -2  -1   4       12.23       14.82      0.87 o 
  -1  -1   4      104.59       98.86      2.87 o 
   0  -1   4      293.32      310.59     12.51 o 
   1  -1   4     2609.47     2934.74    108.23 o 
   2  -1   4      541.20      563.14     15.74 o 
   3  -1   4      113.50      108.46      3.72 o 
   4  -1   4        0.14        0.49      0.60 o 
   6  -1   4      446.50      421.82      6.71 o 
   7  -1   4       28.40       31.99      0.89 o 
   8  -1   4      122.09      125.51      2.65 o 
   9  -1   4       56.23       50.01      1.32 o 
  -8   0   4       59.12       74.24      2.51 o 
  -7   0   4       29.93       24.85      0.86 o 
  -6   0   4      222.16      225.00      4.24 o 
  -5   0   4       17.77       20.60      1.08 o 
  -4   0   4      391.42      401.83     10.99 o 
  -3   0   4      458.05      457.87     18.10 o 
  -2   0   4      863.95      910.18     35.53 o 
  -1   0   4      274.56      286.42     12.91 o 
   0   0   4      700.46      670.75     25.64 o 
   1   0   4       12.32       12.33      0.64 o 
   2   0   4      966.24     1227.83     45.55 o 
   3   0   4      103.78      149.65      4.50 o 
   4   0   4       50.83       36.73      2.10 o 
   5   0   4      153.54      145.74      5.99 o 
   6   0   4       46.56       35.57      1.10 o 
   7   0   4      163.38      175.44      3.16 o 
   8   0   4       73.62       72.07      1.45 o 
   9   0   4       10.35       12.03      0.57 o 
  -9   1   4        4.90        4.44      0.69 o 
  -8   1   4        2.57        5.67      0.66 o 
  -7   1   4       41.69       42.00      1.38 o 
  -6   1   4        7.82        7.07      0.58 o 
  -5   1   4      161.03      158.71      5.87 o 
  -4   1   4      159.19      151.35      4.44 o 
  -3   1   4      149.60      169.35      5.58 o 
  -2   1   4      451.06      488.63     19.26 o 
  -1   1   4       94.76       73.02      2.26 o 
   0   1   4      440.93      402.64     15.87 o 
   1   1   4      213.40      275.49     10.33 o 
   2   1   4     2002.78     2278.99     84.32 o 
   3   1   4      454.12      410.38     16.31 o 
   4   1   4        9.35        6.46      0.52 o 
   5   1   4       42.52       44.84      3.75 o 
   6   1   4      102.19       96.93      2.30 o 
   7   1   4      336.54      362.78      5.62 o 
   8   1   4      106.59      114.89      2.47 o 
   9   1   4       23.90       28.87      0.67 o 
  -9   2   4       10.51        7.48      0.50 o 
  -8   2   4       61.01       56.46      3.99 o 
  -7   2   4      344.40      373.00     13.82 o 
  -6   2   4       10.46       10.85      0.72 o 
  -5   2   4      249.27      257.35     11.39 o 
  -4   2   4       18.15       14.92      0.92 o 
  -3   2   4      261.83      287.83     11.12 o 
  -1   2   4       94.28       97.78      4.00 o 
   1   2   4        5.75        1.76      0.59 o 
   2   2   4      691.28      730.51     19.40 o 
   4   2   4       38.20       32.85      2.28 o 
   5   2   4        0.75        0.92      0.29 o 
   6   2   4       22.78       26.44      0.84 o 
   7   2   4        0.39        1.32      0.61 o 
   8   2   4       20.48       22.76      1.05 o 
   9   2   4      102.18      106.47      1.70 o 
  -9   3   4        1.76        1.65      0.30 o 
  -8   3   4       40.58       41.69      1.51 o 
  -7   3   4        0.51        1.02      0.33 o 
  -6   3   4       37.79       41.55      1.18 o 
  -5   3   4       11.87       10.05      1.12 o 
  -4   3   4        1.36        1.19      0.81 o 
  -3   3   4       68.19       55.44      8.88 o 
  -2   3   4       89.22       91.00      2.91 o 
  -1   3   4      163.53      167.53      3.99 o 
   0   3   4      425.01      382.60     10.59 o 
   1   3   4      121.43      137.05      4.67 o 
   2   3   4       10.72       17.79      1.70 o 
   3   3   4      224.57      224.54      9.00 o 
   4   3   4      162.89      139.29      6.43 o 
   5   3   4       38.78       29.66      0.70 o 
   6   3   4       21.81       19.64      0.62 o 
   7   3   4       43.72       50.30      1.41 o 
   8   3   4      174.14      186.57      4.09 o 
  -8   4   4       76.55       75.48      2.90 o 
  -7   4   4        6.24        6.67      0.43 o 
  -6   4   4      265.17      250.47      4.79 o 
  -5   4   4       22.74       23.13      0.67 o 
  -4   4   4        0.32        0.65      0.27 o 
  -3   4   4       35.26       30.41      2.23 o 
  -2   4   4        4.55        3.51      0.38 o 
  -1   4   4     1979.29     2175.73     43.83 o 
   0   4   4      149.35      162.68      3.65 o 
   1   4   4        0.03        0.67      0.56 o 
   2   4   4       17.19        8.93      0.42 o 
   3   4   4      103.46      107.21      2.77 o 
   4   4   4        4.29        6.06      0.53 o 
   5   4   4      109.03      114.56      1.52 o 
   6   4   4      159.72      160.07      2.61 o 
   7   4   4        0.17        0.69      0.25 o 
   8   4   4        3.86        5.23      0.34 o 
  -8   5   4        1.49        1.38      0.47 o 
  -7   5   4       23.80       27.72      0.70 o 
  -6   5   4        0.65        1.36      0.51 o 
  -5   5   4        0.84        0.97      0.35 o 
  -4   5   4       42.96       44.05      1.12 o 
  -3   5   4       76.09       79.03      4.33 o 
  -2   5   4       14.57       13.31      1.61 o 
  -1   5   4       11.28       13.39      0.75 o 
   0   5   4       51.89       56.31      1.43 o 
   1   5   4      259.91      228.38      4.91 o 
   2   5   4      233.08      248.25      7.06 o 
   3   5   4        4.21        3.73      0.36 o 
   4   5   4      143.09      146.93      2.20 o 
   5   5   4      113.18      119.95      2.46 o 
   6   5   4       15.45       15.45      0.64 o 
   7   5   4        7.79        5.31      0.31 o 
  -7   6   4       65.27       64.08      1.73 o 
  -6   6   4       33.84       37.34      2.03 o 
  -5   6   4      122.11      128.82      2.57 o 
  -4   6   4      193.78      188.01      3.34 o 
  -3   6   4        0.67        0.30      0.44 o 
  -2   6   4       39.58       34.34      0.91 o 
  -1   6   4       78.17       73.21      2.65 o 
   0   6   4      363.14      363.65      6.78 o 
   1   6   4      230.79      259.64      3.66 o 
   2   6   4       10.20       12.19      0.50 o 
   3   6   4      158.18      157.26      2.57 o 
   4   6   4        2.35        1.81      0.24 o 
   5   6   4        4.58        5.19      0.74 o 
   6   6   4       18.23       15.32      0.61 o 
   7   6   4       44.41       41.78      1.26 o 
  -7   7   4        1.49        2.06      0.18 o 
  -6   7   4       38.09       44.89      1.09 o 
  -5   7   4        1.45        2.00      0.50 o 
  -4   7   4       12.11       14.46      0.98 o 
  -3   7   4       65.79       68.47      1.33 o 
  -2   7   4      114.16      118.16      2.02 o 
  -1   7   4       26.79       29.00      0.72 o 
   0   7   4        6.93        5.74      0.35 o 
   1   7   4       15.82       16.09      0.69 o 
   2   7   4       38.96       36.71      1.14 o 
   3   7   4        1.01        1.71      0.22 o 
   4   7   4        6.80        5.13      0.43 o 
   5   7   4       26.74       24.17      1.20 o 
   6   7   4       11.78       12.85      0.56 o 
  -6   8   4       11.23        9.59      1.15 o 
  -5   8   4        0.62        0.40      0.26 o 
  -4   8   4       43.85       45.58      0.97 o 
  -3   8   4       51.43       52.25      1.09 o 
  -2   8   4       22.55       19.24      0.68 o 
  -1   8   4       52.92       47.16      1.36 o 
   0   8   4       11.31       10.77      0.56 o 
   1   8   4       10.07        8.12      0.87 o 
   2   8   4        9.62       11.23      0.51 o 
   3   8   4        2.04        2.36      0.34 o 
   4   8   4       13.54       16.33      0.63 o 
   5   8   4        2.91        3.64      0.97 o 
  -4   9   4        3.86        3.01      0.38 o 
  -3   9   4        5.86        4.83      0.55 o 
  -2   9   4        5.06        4.82      0.53 o 
  -1   9   4       13.39       12.07      0.93 o 
   0   9   4        0.04        0.09      0.28 o 
   1   9   4        0.20        0.05      0.15 o 
   2   9   4        0.86        1.16      0.37 o 
   3   9   4        2.79        3.32      0.54 o 
  -1  10   4       11.32        9.83      0.45 o 
   0  10   4        3.02        2.12      0.69 o 
  -1 -10   5       12.45       14.84      1.33 o 
   0 -10   5       16.20       16.23      0.83 o 
   1 -10   5        0.18        0.00      0.16 o 
  -3  -9   5        0.55        0.57      0.13 o 
  -2  -9   5        9.06        6.95      0.37 o 
  -1  -9   5        1.93        1.98      0.19 o 
   0  -9   5        0.01        0.40      0.58 o 
   1  -9   5       21.06       21.70      0.73 o 
   2  -9   5        5.18        5.45      0.38 o 
   3  -9   5       36.36       33.66      0.89 o 
   4  -9   5        0.06        0.24      0.16 o 
  -5  -8   5        0.57        1.02      0.20 o 
  -4  -8   5        5.82        4.67      0.24 o 
  -3  -8   5       31.03       32.92      1.83 o 
  -2  -8   5        0.32        0.12      0.16 o 
  -1  -8   5        3.23        4.02      0.43 o 
   0  -8   5       42.16       44.22      2.74 o 
   1  -8   5      180.34      180.60      5.09 o 
   2  -8   5       12.02       11.88      0.85 o 
   3  -8   5        5.37        5.47      0.56 o 
   4  -8   5       36.20       38.65      2.04 o 
   5  -8   5        1.10        1.26      0.58 o 
  -6  -7   5        0.57        0.12      0.33 o 
  -5  -7   5       18.79       18.44      0.67 o 
  -4  -7   5        0.44        0.85      0.25 o 
  -3  -7   5        0.54        0.01      0.16 o 
  -2  -7   5       22.13       23.42      0.73 o 
  -1  -7   5       56.89       56.95      2.04 o 
   0  -7   5        8.14        6.13      0.81 o 
   1  -7   5       14.65       14.57      1.13 o 
   2  -7   5      132.87      133.70      3.03 o 
   3  -7   5       41.73       41.40      1.68 o 
   4  -7   5        5.45        3.74      0.78 o 
   5  -7   5        1.04        1.02      0.66 o 
   6  -7   5       56.65       61.68      3.12 o 
  -7  -6   5        1.69        2.32      0.35 o 
  -6  -6   5        3.77        3.61      0.26 o 
  -5  -6   5        1.82        3.19      0.30 o 
  -4  -6   5        5.88        6.42      0.45 o 
  -3  -6   5      108.03      117.61      3.96 o 
  -2  -6   5      105.35      102.42      2.38 o 
  -1  -6   5        5.99        6.14      0.47 o 
   0  -6   5        6.51        8.15      0.51 o 
   1  -6   5       15.29       14.44      0.54 o 
   2  -6   5       49.11       48.06      1.24 o 
   3  -6   5        1.35        2.47      0.32 o 
   4  -6   5       30.13       30.20      1.28 o 
   5  -6   5       38.37       40.34      1.22 o 
   6  -6   5       16.41       13.84      0.94 o 
   7  -6   5        5.83        7.93      0.62 o 
  -7  -5   5        3.91        4.97      0.51 o 
  -6  -5   5       16.49       16.12      0.95 o 
  -5  -5   5       15.10       19.15      1.39 o 
  -4  -5   5       34.60       31.73      0.77 o 
  -3  -5   5       65.74       59.53      1.64 o 
  -2  -5   5        3.71        3.50      0.40 o 
  -1  -5   5        4.25        2.72      0.34 o 
   0  -5   5        6.50        4.89      0.44 o 
   1  -5   5       26.71       23.74      1.44 o 
   2  -5   5        0.60        0.46      0.25 o 
   3  -5   5       26.62       29.62      0.90 o 
   4  -5   5       29.10       31.51      0.99 o 
   5  -5   5        3.82        3.90      0.47 o 
   6  -5   5        1.10        0.55      0.22 o 
   7  -5   5       44.52       41.35      1.38 o 
   8  -5   5        6.43        6.51      0.43 o 
  -8  -4   5        2.83        2.46      0.34 o 
  -7  -4   5        5.73        5.95      0.54 o 
  -6  -4   5        9.93        6.39      0.37 o 
  -5  -4   5       17.75       15.75      0.79 o 
  -4  -4   5        4.22        4.76      0.58 o 
  -3  -4   5       18.91       14.78      1.21 o 
  -2  -4   5      176.44      185.44      4.57 o 
  -1  -4   5      286.34      306.38      6.91 o 
   0  -4   5      344.35      338.66      9.33 o 
   1  -4   5       29.71       25.45      1.03 o 
   2  -4   5       74.26       80.92      2.43 o 
   3  -4   5        1.23        1.90      0.27 o 
   4  -4   5       93.74       89.19      2.97 o 
   5  -4   5       40.64       35.19      1.04 o 
   6  -4   5       37.57       36.41      0.79 o 
   7  -4   5       98.42      108.49      2.96 o 
   8  -4   5        4.45        6.81      0.66 o 
  -8  -3   5        2.67        2.65      0.28 o 
  -7  -3   5        1.13        1.47      0.48 o 
  -6  -3   5        2.35        2.39      0.32 o 
  -5  -3   5      114.84      118.22      2.39 o 
  -4  -3   5       12.33        8.51      1.59 o 
  -3  -3   5      198.36      211.81      6.69 o 
  -2  -3   5      368.93      372.74      8.47 o 
  -1  -3   5      291.79      306.51      9.08 o 
   0  -3   5      106.66      109.33      3.18 o 
   1  -3   5        2.04        0.77      0.18 o 
   2  -3   5      373.86      394.67     11.08 o 
   3  -3   5      459.34      489.07     14.01 o 
   4  -3   5        0.73        2.99      1.52 o 
   5  -3   5      173.70      177.09      2.10 o 
   6  -3   5       28.55       30.92      0.76 o 
   7  -3   5        0.48        1.60      0.49 o 
   8  -3   5      109.89      107.08      1.81 o 
  -9  -2   5        7.11        8.25      1.09 o 
  -8  -2   5        9.40        9.03      0.93 o 
  -7  -2   5       11.44       12.31      0.67 o 
  -6  -2   5        0.83        0.77      0.19 o 
  -5  -2   5       30.92       33.56      2.13 o 
  -4  -2   5        0.32        1.29      1.02 o 
  -3  -2   5      998.92     1053.10     39.31 o 
  -2  -2   5      547.57      507.80     14.42 o 
  -1  -2   5        0.58        1.86      0.20 o 
   0  -2   5      849.11      836.03     23.12 o 
   1  -2   5      426.03      525.93     21.12 o 
   2  -2   5      258.78      269.89      7.86 o 
   3  -2   5      655.32      684.47     18.76 o 
   4  -2   5       40.95       41.62      2.15 o 
   5  -2   5       12.30       15.49      1.98 o 
   6  -2   5       47.63       44.91      1.52 o 
   7  -2   5       67.06       62.44      1.44 o 
   8  -2   5        0.62        2.73      0.73 o 
   9  -2   5       21.80       24.18      0.58 o 
  -9  -1   5      178.33      191.12      6.71 o 
  -8  -1   5       40.67       49.41      1.17 o 
  -7  -1   5       29.95       28.97      1.37 o 
  -6  -1   5       18.23       16.94      0.67 o 
  -5  -1   5       25.32       25.81      1.73 o 
  -4  -1   5      126.06      140.71      4.84 o 
  -3  -1   5      276.82      276.28     10.67 o 
  -2  -1   5     1514.70     1471.71     41.33 o 
  -1  -1   5       27.89       29.08      1.46 o 
   0  -1   5        7.40        7.29      0.88 o 
   1  -1   5        4.90        2.57      0.92 o 
   2  -1   5       62.30       60.20      1.73 o 
   3  -1   5       14.37       14.29      1.09 o 
   4  -1   5      152.44      178.97      5.96 o 
   5  -1   5      445.80      433.96     18.66 o 
   6  -1   5     1068.56     1137.25     12.79 o 
   7  -1   5       34.71       28.01      0.65 o 
   8  -1   5        6.28        7.18      0.62 o 
   9  -1   5       70.70       71.43      1.45 o 
  -8   0   5        5.20        6.33      0.92 o 
  -7   0   5       39.47       40.84      3.36 o 
  -6   0   5       15.49       15.30      0.52 o 
  -5   0   5       37.92       37.03      1.74 o 
  -4   0   5        9.43       11.85      0.68 o 
  -3   0   5      130.90      171.57      5.82 o 
  -2   0   5      530.36      618.99     24.25 o 
  -1   0   5     1411.20     1458.87     40.44 o 
   0   0   5        0.70        3.01      0.80 o 
   1   0   5       41.60       39.10      1.67 o 
   2   0   5      118.70      158.49      7.63 o 
   3   0   5      220.33      235.27      6.28 o 
   4   0   5      331.29      322.76      9.47 o 
   6   0   5      187.71      169.28      2.47 o 
   7   0   5      118.79      119.14      2.03 o 
   8   0   5        4.08        3.98      0.64 o 
   9   0   5        0.27        0.22      0.10 o 
  -9   1   5        1.24        0.96      0.43 o 
  -8   1   5      173.50      157.29      8.17 o 
  -7   1   5      116.46      123.50      3.76 o 
  -6   1   5      135.20      127.92      2.60 o 
  -5   1   5      117.78      117.99      3.88 o 
  -4   1   5        7.90        6.88      0.52 o 
  -3   1   5        6.44       12.82      1.60 o 
  -2   1   5      267.91      296.53      8.49 o 
  -1   1   5       75.63       91.54      3.76 o 
   0   1   5      212.89      229.74      9.78 o 
   1   1   5      507.30      596.70     22.20 o 
   2   1   5       10.46        6.57      0.89 o 
   3   1   5        7.90        4.64      1.08 o 
   4   1   5        0.00        0.36      1.08 o 
   5   1   5       14.54       17.24      2.04 o 
   6   1   5      118.18      114.83      1.49 o 
   7   1   5      283.95      312.00      4.35 o 
   8   1   5       83.36       80.05      1.78 o 
  -9   2   5        6.50        5.12      0.61 o 
  -8   2   5       16.37       15.78      1.22 o 
  -7   2   5        0.74        1.32      0.86 o 
  -6   2   5      105.12      108.73      3.41 o 
  -5   2   5        2.17        2.52      1.50 o 
  -4   2   5       51.57       51.40      2.52 o 
  -3   2   5      486.42      519.98     11.19 o 
  -2   2   5      143.34      187.49      5.00 o 
  -1   2   5      384.26      363.98     13.14 o 
   0   2   5      339.41      346.01     12.80 o 
   1   2   5      140.78      108.06      4.24 o 
   2   2   5        0.43        2.11      0.67 o 
   3   2   5      213.78      238.06      9.53 o 
   4   2   5        1.92        3.44      1.19 o 
   5   2   5      129.54      129.46      1.71 o 
   6   2   5        0.24        0.52      0.31 o 
   7   2   5        2.09        0.91      0.27 o 
   8   2   5        6.71        8.24      0.45 o 
  -8   3   5        0.11        0.34      0.89 o 
  -7   3   5      138.90      148.38      5.38 o 
  -6   3   5       99.66       96.70      2.07 o 
  -5   3   5       19.94       20.13      0.78 o 
  -4   3   5        0.73        1.24      0.29 o 
  -3   3   5        0.18        0.64      0.32 o 
  -2   3   5       55.71       70.49      2.26 o 
  -1   3   5      167.99      169.84      4.62 o 
   0   3   5       75.29       91.07      4.14 o 
   1   3   5       10.52        8.35      0.58 o 
   2   3   5       54.28       61.37      3.60 o 
   5   3   5       28.73       26.06      0.75 o 
   6   3   5      128.01      120.44      1.97 o 
   7   3   5       25.23       28.26      0.81 o 
   8   3   5        1.72        1.86      0.45 o 
  -8   4   5        4.68        4.68      0.30 o 
  -7   4   5       21.86       21.85      0.81 o 
  -6   4   5       10.59       12.79      0.63 o 
  -5   4   5       22.21       22.60      1.05 o 
  -4   4   5       51.16       52.52      1.28 o 
  -3   4   5      108.01      114.59      4.90 o 
  -2   4   5       37.15       43.89      1.95 o 
  -1   4   5        4.40        8.20      0.74 o 
   0   4   5       22.12       19.96      0.99 o 
   1   4   5      367.07      373.34      7.93 o 
   2   4   5      175.79      160.89      4.38 o 
   3   4   5       69.60       68.39      3.33 o 
   4   4   5       11.43       13.17      0.48 o 
   5   4   5       23.42       24.90      0.54 o 
   6   4   5       77.93       81.57      1.58 o 
   7   4   5        0.60        0.39      0.22 o 
   8   4   5        0.02        0.23      0.18 o 
  -8   5   5        5.72        5.30      0.63 o 
  -7   5   5       14.75       13.36      0.39 o 
  -6   5   5      210.90      215.03      3.25 o 
  -5   5   5       30.03       33.91      0.87 o 
  -4   5   5       58.05       60.67      1.07 o 
  -3   5   5       22.94       25.42      0.73 o 
  -2   5   5        1.65        3.29      0.89 o 
  -1   5   5        2.46        1.06      0.64 o 
   0   5   5      192.38      205.54      4.86 o 
   1   5   5      506.63      465.92     10.47 o 
   2   5   5       55.07       49.60      0.88 o 
   3   5   5       48.17       43.78      1.20 o 
   4   5   5       55.99       54.95      1.15 o 
   5   5   5        6.64        8.77      0.39 o 
   6   5   5        0.35        0.06      0.18 o 
   7   5   5       39.83       36.25      0.77 o 
  -7   6   5        6.51        6.58      0.58 o 
  -6   6   5        9.16        8.44      0.57 o 
  -5   6   5       85.74       90.04      1.51 o 
  -4   6   5        0.13        0.70      0.34 o 
  -3   6   5        1.00        0.83      0.20 o 
  -2   6   5      115.82      115.01      1.75 o 
  -1   6   5      189.47      182.00      2.55 o 
   0   6   5        2.70        1.86      0.25 o 
   1   6   5        3.18        2.26      0.43 o 
   2   6   5      230.79      242.35      3.13 o 
   3   6   5        6.82        6.53      0.34 o 
   4   6   5        9.15       10.55      0.41 o 
   5   6   5        8.42        9.26      0.79 o 
   6   6   5       10.04       11.18      0.55 o 
  -6   7   5        0.45        0.44      0.21 o 
  -5   7   5        7.15        6.32      0.38 o 
  -4   7   5        1.50        2.02      0.30 o 
  -3   7   5       98.91       95.87      1.66 o 
  -2   7   5       99.60       98.72      1.51 o 
  -1   7   5        0.40        0.45      0.21 o 
   0   7   5       82.46       77.80      1.36 o 
   1   7   5        1.60        2.71      0.52 o 
   2   7   5      150.17      153.35      2.11 o 
   3   7   5        3.23        3.28      0.31 o 
   4   7   5       14.45       10.39      1.86 o 
   5   7   5       12.80       13.95      0.55 o 
  -5   8   5        9.64       12.00      0.82 o 
  -4   8   5       33.24       30.31      0.87 o 
  -3   8   5        1.88        1.81      0.36 o 
  -2   8   5       24.32       25.47      0.74 o 
  -1   8   5       43.75       42.62      1.07 o 
   0   8   5       16.18       16.85      0.71 o 
   1   8   5        7.93        7.86      0.35 o 
   2   8   5        2.28        1.50      0.45 o 
   3   8   5        8.51        8.00      0.52 o 
   4   8   5        2.82        4.11      1.11 o 
  -4   9   5        4.17        2.29      0.25 o 
  -3   9   5        9.19        8.67      0.46 o 
  -2   9   5       23.43       25.84      0.83 o 
  -1   9   5       30.05       29.98      0.90 o 
   0   9   5        8.70        9.75      1.05 o 
   1   9   5        1.53        1.25      0.49 o 
   2   9   5        7.46        9.88      0.36 o 
   3   9   5        4.62        4.96      0.34 o 
  -3  -9   6        0.65        0.41      0.16 o 
  -2  -9   6        7.04        7.07      0.40 o 
  -1  -9   6        1.51        1.44      0.29 o 
   0  -9   6        5.02        5.12      0.36 o 
   1  -9   6       60.65       62.94      2.02 o 
   2  -9   6        0.55        0.70      0.20 o 
   3  -9   6        0.32        0.83      0.34 o 
  -4  -8   6        0.31       -0.10      0.16 o 
  -3  -8   6        1.48        0.90      0.57 o 
  -2  -8   6        1.26        0.80      0.20 o 
  -1  -8   6       18.57       21.86      0.81 o 
   0  -8   6       34.27       33.00      1.47 o 
   1  -8   6        3.15        4.17      0.62 o 
   2  -8   6      140.75      151.34      5.16 o 
   3  -8   6        0.26       -0.15      0.42 o 
   4  -8   6        0.60        0.85      0.51 o 
   5  -8   6        0.02        0.28      0.55 o 
  -6  -7   6        3.64        4.59      0.44 o 
  -5  -7   6        3.70        3.62      0.24 o 
  -4  -7   6        3.38        3.41      0.35 o 
  -3  -7   6       14.69       15.14      0.94 o 
  -2  -7   6        5.08        6.04      0.40 o 
  -1  -7   6       10.95        9.47      0.83 o 
   0  -7   6        0.70        0.49      0.23 o 
   1  -7   6       65.48       62.49      1.10 o 
   2  -7   6      114.48      118.62      2.41 o 
   3  -7   6        0.19       -0.06      0.24 o 
   4  -7   6       41.28       42.58      1.08 o 
   5  -7   6       29.94       28.76      1.60 o 
   6  -7   6        6.27        7.58      0.39 o 
  -6  -6   6        7.93        8.48      0.32 o 
  -5  -6   6        0.06        0.12      0.17 o 
  -4  -6   6        2.09        1.83      0.23 o 
  -3  -6   6        0.19        0.12      0.25 o 
  -2  -6   6       91.64       91.93      2.29 o 
  -1  -6   6       13.65       13.20      0.45 o 
   0  -6   6        7.92        7.77      0.31 o 
   1  -6   6       14.24       15.28      0.40 o 
   2  -6   6       18.28       20.06      0.54 o 
   3  -6   6      437.02      453.80      6.18 o 
   4  -6   6      115.35      123.04      2.68 o 
   5  -6   6       70.80       64.45      1.56 o 
   6  -6   6        0.83        0.35      0.39 o 
   7  -6   6       37.60       39.52      1.07 o 
  -7  -5   6        0.02        0.27      0.55 o 
  -6  -5   6       10.22        7.64      0.36 o 
  -5  -5   6        9.05       11.51      0.86 o 
  -4  -5   6        5.19        5.18      0.46 o 
  -3  -5   6        4.31        3.57      0.32 o 
  -2  -5   6      137.37      136.64      2.16 o 
  -1  -5   6        2.52        4.19      0.36 o 
   0  -5   6       14.11       14.37      0.96 o 
   1  -5   6        0.55        0.59      0.59 o 
   2  -5   6       85.39       78.84      1.19 o 
   3  -5   6      155.70      148.01      1.98 o 
   4  -5   6      100.50      100.76      1.55 o 
   5  -5   6      171.68      153.22      2.68 o 
   6  -5   6       24.59       31.87      1.87 o 
   7  -5   6       29.33       29.84      2.22 o 
  -8  -4   6        0.11       -0.07      0.16 o 
  -7  -4   6        9.58        7.86      0.48 o 
  -6  -4   6       22.61       23.01      1.05 o 
  -5  -4   6        3.99        3.79      0.50 o 
  -4  -4   6        0.41        0.39      0.27 o 
  -3  -4   6       47.57       43.14      3.14 o 
  -2  -4   6        9.38       10.01      0.80 o 
  -1  -4   6      135.87      145.85      3.67 o 
   0  -4   6       13.39       15.75      0.69 o 
   1  -4   6        4.29        4.10      1.42 o 
   2  -4   6       10.00        9.35      0.67 o 
   3  -4   6       28.06       27.52      2.22 o 
   4  -4   6      851.44      838.12      8.94 o 
   5  -4   6      796.05      818.94      8.61 o 
   6  -4   6        3.39        2.66      0.19 o 
   7  -4   6        2.35        2.52      0.30 o 
   8  -4   6       39.25       47.48      1.18 o 
  -8  -3   6        2.17        2.25      0.58 o 
  -7  -3   6        3.00        3.96      0.30 o 
  -6  -3   6        2.95        3.77      0.26 o 
  -5  -3   6      117.99      122.28      2.69 o 
  -4  -3   6       35.31       31.94      0.93 o 
  -3  -3   6       66.28       71.10      3.06 o 
  -2  -3   6        0.08        3.20      0.48 o 
  -1  -3   6       53.65       55.13      1.76 o 
   0  -3   6       20.51       21.13      2.51 o 
   2  -3   6      107.58      124.34      3.61 o 
   3  -3   6      206.95      211.86      6.69 o 
   4  -3   6      936.42      914.93     10.20 o 
   5  -3   6      285.10      278.73      3.18 o 
   6  -3   6       40.26       36.98      0.78 o 
   7  -3   6      135.41      147.96      2.00 o 
   8  -3   6       15.99       17.36      0.79 o 
  -8  -2   6        6.71        5.93      0.34 o 
  -7  -2   6        3.76        4.80      0.49 o 
  -6  -2   6       26.72       21.33      0.81 o 
  -5  -2   6      106.31      111.69      2.61 o 
  -4  -2   6       23.79       28.49      1.52 o 
  -3  -2   6       73.04       82.93      4.96 o 
  -2  -2   6      968.11      937.17     22.99 o 
  -1  -2   6       21.54       20.52      0.97 o 
   0  -2   6      497.91      635.96     25.49 o 
   1  -2   6      705.96      869.84     23.69 o 
   2  -2   6       93.39       91.92      2.72 o 
   3  -2   6      194.55      185.81      5.64 o 
   4  -2   6        2.92        2.29      0.96 o 
   5  -2   6     1700.92     1627.81     17.60 o 
   6  -2   6      500.84      551.64      6.29 o 
   7  -2   6       66.89       63.61      1.13 o 
   8  -2   6        9.41        6.05      0.30 o 
  -8  -1   6        2.62        1.71      0.40 o 
  -7  -1   6        6.69        6.10      0.54 o 
  -6  -1   6        6.26        8.95      1.13 o 
  -5  -1   6        0.03        0.37      0.23 o 
  -4  -1   6      382.71      387.25     11.04 o 
  -3  -1   6      358.61      393.03     11.00 o 
  -2  -1   6      802.02      744.47     16.23 o 
  -1  -1   6      315.14      332.33      9.15 o 
   0  -1   6      190.43      197.71      5.52 o 
   1  -1   6       44.01       33.81      1.39 o 
   2  -1   6        3.82        1.51      0.35 o 
   3  -1   6      458.11      464.59     13.84 o 
   4  -1   6      326.35      340.87     10.38 o 
   5  -1   6      637.96      626.08      7.21 o 
   6  -1   6       13.16        9.67      0.33 o 
   7  -1   6        8.56       12.39      0.46 o 
   8  -1   6       74.68       85.15      1.57 o 
  -8   0   6        0.45        1.21      0.54 o 
  -7   0   6       11.04       12.37      0.66 o 
  -6   0   6       15.08       12.65      0.56 o 
  -5   0   6      144.06      137.48      2.15 o 
  -4   0   6      334.39      380.04      8.42 o 
  -3   0   6       15.63       14.10      0.79 o 
  -2   0   6        5.65       11.33      0.71 o 
  -1   0   6      276.59      269.47     10.14 o 
   0   0   6      338.40      357.50     13.41 o 
   1   0   6     1254.57     1487.84     40.84 o 
   2   0   6     2077.01     2285.48     70.46 o 
   3   0   6      152.00      169.16      4.24 o 
   4   0   6       26.78       24.10      3.99 o 
   5   0   6       23.71       22.74      0.64 o 
   6   0   6      595.79      608.05      7.05 o 
   7   0   6      162.55      188.76      2.34 o 
   8   0   6       14.52       12.50      0.52 o 
  -8   1   6       37.64       33.59      2.52 o 
  -7   1   6       13.12       12.96      0.51 o 
  -6   1   6      101.04      100.50      2.16 o 
  -5   1   6        0.76        1.43      0.28 o 
  -4   1   6       10.74       10.53      0.85 o 
  -3   1   6      175.01      159.05      3.72 o 
  -2   1   6      143.74      153.38      3.81 o 
  -1   1   6       42.25       38.37      2.09 o 
   0   1   6       78.69       81.41      2.33 o 
   1   1   6     1178.43     1208.42     54.81 o 
   2   1   6       40.73       57.98      7.75 o 
   3   1   6       38.66       32.86      2.70 o 
   4   1   6        4.13        4.09      1.70 o 
   5   1   6       53.75       53.36      1.11 o 
   6   1   6       86.30      100.22      1.43 o 
   7   1   6       20.93       20.99      0.68 o 
   8   1   6        4.94        4.58      0.45 o 
  -8   2   6       24.10       22.37      1.94 o 
  -7   2   6        2.32        1.96      0.21 o 
  -6   2   6        0.73        0.55      0.30 o 
  -5   2   6       26.48       23.11      0.96 o 
  -4   2   6       12.83        9.08      1.12 o 
  -3   2   6      118.68      123.46      2.79 o 
  -2   2   6       21.99       23.09      0.78 o 
  -1   2   6      144.80      156.97      5.62 o 
   0   2   6       25.61       29.94      2.59 o 
   1   2   6      290.21      277.03     10.81 o 
   2   2   6       70.07       93.77      3.74 o 
   3   2   6      145.63      154.49      6.33 o 
   4   2   6      247.14      236.61      3.99 o 
   5   2   6       39.36       40.89      0.80 o 
   6   2   6        1.67        2.07      0.28 o 
   7   2   6       73.73       64.43      1.24 o 
   8   2   6      124.76      147.35      2.73 o 
  -8   3   6        6.49        6.40      0.76 o 
  -7   3   6        5.79        5.29      0.38 o 
  -6   3   6       28.26       28.23      0.64 o 
  -5   3   6       56.04       56.60      1.15 o 
  -4   3   6        1.90        2.89      0.35 o 
  -3   3   6        1.98        2.81      1.16 o 
  -2   3   6       49.57       50.60      2.04 o 
  -1   3   6       47.32       60.72      2.35 o 
   0   3   6        5.20        5.40      0.63 o 
   1   3   6        2.59        4.18      1.03 o 
   2   3   6      227.79      238.95      9.86 o 
   4   3   6       54.99       51.02      0.95 o 
   5   3   6       17.09       13.03      0.45 o 
   6   3   6       26.75       26.53      0.57 o 
   7   3   6       13.73       16.92      0.57 o 
   8   3   6       11.86       11.75      0.50 o 
  -8   4   6        3.20        3.41      0.22 o 
  -7   4   6        0.07        0.30      0.44 o 
  -6   4   6      145.15      150.31      3.13 o 
  -5   4   6        5.79        4.27      0.35 o 
  -4   4   6        2.81        2.47      0.39 o 
  -3   4   6        1.57        1.22      0.14 o 
  -2   4   6       20.82       19.74      1.01 o 
  -1   4   6       27.21       26.89      2.81 o 
   0   4   6       32.31       25.59      1.19 o 
   1   4   6      577.70      613.85     14.34 o 
   2   4   6      108.09      110.99      3.19 o 
   3   4   6        0.08       -0.03      0.16 o 
   4   4   6       20.04       20.34      0.46 o 
   5   4   6       83.38       84.09      1.28 o 
   6   4   6       32.28       39.13      0.70 o 
   7   4   6       16.85       15.92      0.65 o 
  -7   5   6        8.68       10.36      0.38 o 
  -6   5   6       50.95       56.44      1.20 o 
  -5   5   6       27.84       32.36      1.45 o 
  -4   5   6       30.59       31.32      0.91 o 
  -3   5   6        0.48        0.23      0.20 o 
  -2   5   6        5.20        4.94      0.41 o 
  -1   5   6      119.69      114.81      1.98 o 
   0   5   6      137.39      141.92      2.81 o 
   1   5   6       49.69       37.85      0.75 o 
   2   5   6      381.58      386.77      5.35 o 
   3   5   6        2.74        2.05      0.36 o 
   4   5   6       25.66       26.79      0.82 o 
   5   5   6        8.52       11.50      0.42 o 
   6   5   6       41.18       38.49      0.98 o 
   7   5   6       21.44       23.58      0.94 o 
  -7   6   6       21.92       26.94      1.16 o 
  -6   6   6        1.67        0.61      0.38 o 
  -5   6   6      103.02      106.05      2.08 o 
  -4   6   6       18.41       16.87      0.75 o 
  -3   6   6       30.10       32.99      0.89 o 
  -2   6   6       76.07       72.72      1.45 o 
  -1   6   6       10.35       10.24      0.41 o 
   0   6   6        4.83        6.34      0.37 o 
   1   6   6       11.07       10.52      0.33 o 
   2   6   6      219.99      220.70      3.77 o 
   3   6   6        0.12        1.18      0.71 o 
   4   6   6       13.33       12.79      0.52 o 
   5   6   6        8.19        7.58      0.38 o 
   6   6   6        8.21        8.75      0.37 o 
  -6   7   6        2.58        2.34      0.55 o 
  -5   7   6        9.49        8.37      1.15 o 
  -4   7   6        4.92        3.97      0.27 o 
  -3   7   6       41.22       41.36      0.87 o 
  -2   7   6       29.89       24.88      0.81 o 
  -1   7   6       32.12       35.29      0.86 o 
   0   7   6       37.66       37.12      0.70 o 
   1   7   6       10.58       13.79      0.48 o 
   2   7   6        2.08        2.14      0.22 o 
   3   7   6      132.74      146.45      2.63 o 
   4   7   6       19.21       25.27      1.02 o 
   5   7   6        1.83        2.76      0.47 o 
  -5   8   6        8.73       11.55      0.81 o 
  -4   8   6        1.11        0.92      0.35 o 
  -3   8   6        4.09        3.11      0.29 o 
  -2   8   6       17.98       19.18      0.48 o 
  -1   8   6       11.01       10.38      0.68 o 
   0   8   6        2.13        1.94      0.29 o 
   1   8   6        0.50        0.79      0.34 o 
   2   8   6        2.50        2.86      0.27 o 
   3   8   6        8.28        8.42      0.78 o 
   4   8   6        0.61        0.70      0.21 o 
  -3   9   6        0.05        0.28      0.33 o 
  -2   9   6       13.59       12.84      0.41 o 
  -1   9   6        6.74        4.59      0.27 o 
   0   9   6        0.37        0.09      0.51 o 
   1   9   6        2.43        4.73      0.46 o 
  -2  -9   7        2.48        1.56      0.23 o 
  -1  -9   7        0.35        0.42      0.13 o 
   0  -9   7       13.86       12.20      0.44 o 
   1  -9   7        0.06        0.48      0.21 o 
   2  -9   7        2.65        2.40      0.70 o 
  -4  -8   7       17.96       18.31      0.87 o 
  -3  -8   7        3.27        1.87      0.23 o 
  -2  -8   7        4.96        3.86      0.39 o 
  -1  -8   7        5.73        6.60      0.39 o 
   0  -8   7       25.92       29.94      1.47 o 
   1  -8   7        3.65        3.91      0.73 o 
   2  -8   7       25.34       26.87      2.98 o 
   3  -8   7        9.63        9.32      0.83 o 
   4  -8   7        0.69        0.58      0.53 o 
  -5  -7   7        2.23        1.77      0.38 o 
  -4  -7   7        0.03        0.00      0.19 o 
  -3  -7   7       34.42       35.25      0.83 o 
  -2  -7   7        4.48        6.42      0.36 o 
  -1  -7   7        0.03        0.45      0.35 o 
   0  -7   7       11.11       12.75      0.83 o 
   1  -7   7       40.78       38.28      1.32 o 
   2  -7   7       34.53       33.56      0.69 o 
   3  -7   7        0.98        0.66      0.18 o 
   4  -7   7       12.37       11.17      0.78 o 
   5  -7   7       24.36       22.96      0.95 o 
  -6  -6   7        5.02        4.70      0.22 o 
  -5  -6   7        2.40        1.48      0.30 o 
  -4  -6   7        6.66        8.39      0.38 o 
  -3  -6   7       24.28       25.64      0.84 o 
  -2  -6   7        3.62        2.10      0.28 o 
  -1  -6   7       22.37       26.04      0.62 o 
   0  -6   7       16.17       14.80      0.49 o 
   1  -6   7        0.13        1.05      0.27 o 
   2  -6   7       24.27       24.23      0.61 o 
   3  -6   7      191.82      191.20      2.86 o 
   4  -6   7        2.07        1.79      0.30 o 
   5  -6   7        4.59        5.21      0.36 o 
   6  -6   7       49.22       48.40      1.24 o 
  -7  -5   7       13.57       11.05      0.69 o 
  -6  -5   7        1.14        0.74      0.17 o 
  -5  -5   7        0.09        0.10      0.42 o 
  -4  -5   7        0.74        0.87      0.28 o 
  -3  -5   7        3.53        5.29      0.30 o 
  -2  -5   7       41.87       45.99      1.31 o 
  -1  -5   7       25.48       23.53      0.75 o 
   0  -5   7       24.39       23.88      0.56 o 
   1  -5   7       83.42       86.21      1.55 o 
   2  -5   7        0.54        1.57      0.38 o 
   3  -5   7       20.23       21.99      0.44 o 
   4  -5   7       67.46       66.10      0.99 o 
   5  -5   7       24.11       19.49      0.56 o 
   6  -5   7       64.56       70.09      1.45 o 
   7  -5   7       71.33       58.98      1.65 o 
  -7  -4   7        5.03        4.15      0.42 o 
  -6  -4   7        4.01        4.21      0.25 o 
  -5  -4   7        0.00        0.29      0.29 o 
  -4  -4   7        0.29        0.55      0.38 o 
  -3  -4   7        5.16        6.65      0.46 o 
  -2  -4   7       19.89       20.93      0.62 o 
  -1  -4   7       86.85       88.06      3.06 o 
   0  -4   7        0.54        3.07      1.75 o 
   1  -4   7      343.45      337.93      9.73 o 
   2  -4   7      132.02      130.09      1.50 o 
   3  -4   7        1.15        1.84      0.26 o 
   4  -4   7      187.65      197.82      2.25 o 
   5  -4   7       14.37       14.57      0.41 o 
   6  -4   7        1.51        0.88      0.21 o 
   7  -4   7       97.14       91.74      1.77 o 
  -8  -3   7        8.02        8.54      0.52 o 
  -7  -3   7        0.37       -0.14      0.34 o 
  -6  -3   7       23.50       20.71      0.56 o 
  -5  -3   7       14.38       15.61      0.84 o 
  -4  -3   7        5.40        4.34      0.51 o 
  -3  -3   7        3.97        3.25      0.54 o 
  -2  -3   7       50.84       49.67      1.79 o 
  -1  -3   7      100.30      104.58      3.09 o 
   0  -3   7      156.08      161.28      4.24 o 
   1  -3   7       60.89       67.91      2.11 o 
   2  -3   7      391.21      414.99     11.83 o 
   3  -3   7      163.98      155.94      2.22 o 
   4  -3   7       15.89       15.27      0.47 o 
   5  -3   7      149.22      151.67      1.85 o 
   6  -3   7      129.05      119.27      1.64 o 
   7  -3   7       64.94       72.90      1.07 o 
   8  -3   7       42.42       39.84      0.89 o 
  -8  -2   7        1.37        1.73      0.17 o 
  -7  -2   7        6.09        4.64      0.41 o 
  -6  -2   7        3.53        4.82      0.43 o 
  -5  -2   7        0.36        0.28      0.49 o 
  -4  -2   7        0.04        0.46      0.37 o 
  -3  -2   7      273.27      270.31     11.53 o 
  -2  -2   7       39.91       41.85      2.32 o 
  -1  -2   7        4.93        5.18      0.47 o 
   0  -2   7       20.66       23.89      1.18 o 
   1  -2   7       18.22       15.54      0.84 o 
   2  -2   7      561.51      553.09     15.23 o 
   3  -2   7       55.84       66.08      2.30 o 
   4  -2   7      639.59      613.47      6.85 o 
   5  -2   7       51.92       65.39      1.02 o 
   6  -2   7        0.86        1.69      0.24 o 
   7  -2   7        3.57        3.14      0.25 o 
   8  -2   7       70.71       65.14      1.16 o 
  -8  -1   7        0.43        0.46      0.14 o 
  -7  -1   7       38.30       40.72      1.22 o 
  -6  -1   7        7.14        4.10      0.31 o 
  -5  -1   7       41.03       42.92      1.35 o 
  -4  -1   7        0.31        0.39      0.52 o 
  -3  -1   7      216.33      219.87      6.12 o 
  -2  -1   7       57.26       49.44      2.06 o 
  -1  -1   7      111.26      112.24      4.13 o 
   0  -1   7      403.84      399.00     11.79 o 
   1  -1   7       27.25       28.83      1.01 o 
   2  -1   7      202.96      211.44      6.36 o 
   3  -1   7      422.08      423.76     12.66 o 
   4  -1   7      593.47      562.78      6.35 o 
   5  -1   7        5.45        7.57      0.33 o 
   6  -1   7       13.38       19.20      0.62 o 
   7  -1   7       79.66       76.28      1.12 o 
   8  -1   7        8.41       12.47      0.55 o 
  -8   0   7        9.82       10.37      0.40 o 
  -7   0   7        0.45        0.32      0.40 o 
  -6   0   7       99.60       94.83      1.92 o 
  -5   0   7       21.63       21.32      0.55 o 
  -4   0   7        7.05        4.28      0.42 o 
  -3   0   7        9.45        9.74      0.75 o 
  -2   0   7      508.16      500.65     13.42 o 
  -1   0   7       57.19       56.56      1.61 o 
   0   0   7      127.90      129.97      4.46 o 
   1   0   7      424.67      440.40     16.80 o 
   2   0   7       84.84       77.18      2.77 o 
   3   0   7      174.29      172.20      6.99 o 
   4   0   7       22.93       19.18      0.59 o 
   5   0   7      246.60      236.91      3.10 o 
   6   0   7       10.61       14.83      0.39 o 
   7   0   7        1.28        0.24      0.16 o 
   8   0   7        3.16        3.77      0.48 o 
  -8   1   7        0.11        0.55      0.75 o 
  -7   1   7        2.40        2.05      0.28 o 
  -6   1   7       59.36       58.03      1.42 o 
  -5   1   7       26.53       23.99      0.75 o 
  -4   1   7       85.91       89.94      2.07 o 
  -3   1   7      232.71      204.56      5.16 o 
  -2   1   7       40.98       37.33      1.75 o 
  -1   1   7       26.78       30.26      1.13 o 
   0   1   7       39.68       37.83      2.32 o 
   1   1   7      475.30      492.27     13.22 o 
   2   1   7       13.35        9.83      2.07 o 
   4   1   7       84.12       82.06      1.12 o 
   5   1   7      143.02      136.75      2.02 o 
   6   1   7       56.02       67.49      1.25 o 
   7   1   7        0.19        0.92      0.24 o 
   8   1   7       34.79       32.72      0.92 o 
  -8   2   7        0.76        0.84      0.74 o 
  -7   2   7        0.10        0.05      0.14 o 
  -6   2   7       38.43       35.19      0.99 o 
  -5   2   7      169.41      162.33      2.91 o 
  -4   2   7       70.17       61.62      1.50 o 
  -3   2   7       46.91       55.23      2.90 o 
  -2   2   7      108.09      117.68      4.35 o 
  -1   2   7       60.66       62.13      2.41 o 
   0   2   7      149.28      149.78      6.55 o 
   1   2   7       11.30        8.59      1.12 o 
   2   2   7      263.51      289.93     10.69 o 
   3   2   7      119.46      103.71      1.87 o 
   4   2   7      224.40      199.93      2.79 o 
   5   2   7        3.68        4.19      0.41 o 
   6   2   7        0.12        0.47      0.23 o 
   7   2   7        3.87        4.03      0.31 o 
  -8   3   7        1.74        1.57      0.52 o 
  -7   3   7       27.28       25.41      0.90 o 
  -6   3   7       44.49       42.99      1.54 o 
  -5   3   7      101.32       98.80      1.70 o 
  -4   3   7        0.06        0.46      0.32 o 
  -3   3   7        0.26        1.13      0.18 o 
  -2   3   7      302.96      316.55     12.58 o 
  -1   3   7      125.09      133.25      6.38 o 
   0   3   7       74.67       58.21      3.07 o 
   2   3   7      434.79      423.96     15.04 o 
   3   3   7      175.33      160.22      1.96 o 
   4   3   7        5.91        4.04      0.32 o 
   5   3   7       51.97       47.18      0.88 o 
   6   3   7        1.63        4.38      0.86 o 
   7   3   7       29.07       30.17      0.84 o 
  -7   4   7       21.04       18.18      0.67 o 
  -6   4   7        7.67        9.56      0.44 o 
  -5   4   7       38.35       41.11      0.98 o 
  -4   4   7      139.56      133.82      2.28 o 
  -3   4   7       77.32       65.66      1.39 o 
  -2   4   7      119.09      127.39      2.34 o 
  -1   4   7       36.02       37.27      1.04 o 
   0   4   7      376.99      349.04      5.95 o 
   1   4   7      254.54      239.62      3.35 o 
   2   4   7      102.13      102.08      1.51 o 
   3   4   7       17.21       20.18      0.52 o 
   4   4   7      102.04      110.01      1.72 o 
   5   4   7       78.38       73.50      1.11 o 
   6   4   7       14.25       12.34      0.41 o 
   7   4   7        3.08        3.69      0.56 o 
  -7   5   7        5.83        5.55      0.33 o 
  -6   5   7       48.03       46.60      0.99 o 
  -5   5   7       78.51       77.22      1.61 o 
  -4   5   7      141.70      140.89      2.46 o 
  -3   5   7       14.27       12.43      0.57 o 
  -2   5   7       66.41       64.31      1.42 o 
  -1   5   7      181.83      175.87      2.50 o 
   0   5   7      149.14      155.35      2.28 o 
   1   5   7       69.84       63.02      1.12 o 
   2   5   7        0.95        1.47      0.26 o 
   3   5   7       97.39       94.64      1.21 o 
   4   5   7       24.34       26.52      1.08 o 
   5   5   7        0.43        0.39      0.30 o 
   6   5   7       13.12       11.63      0.74 o 
  -6   6   7       39.22       40.82      1.22 o 
  -5   6   7       17.92       15.86      0.65 o 
  -4   6   7       16.52       17.55      0.88 o 
  -3   6   7      205.82      211.23      3.34 o 
  -2   6   7       84.41       79.68      1.37 o 
  -1   6   7        2.05        2.86      0.34 o 
   0   6   7        0.64        0.40      0.23 o 
   1   6   7      207.52      208.55      2.91 o 
   2   6   7       80.04       75.15      1.45 o 
   3   6   7       19.53       27.33      0.68 o 
   4   6   7        0.21        0.49      0.22 o 
   5   6   7        7.13        8.75      0.50 o 
  -5   7   7       21.93       21.90      0.78 o 
  -4   7   7       31.23       29.47      0.77 o 
  -3   7   7       38.14       35.26      0.78 o 
  -2   7   7        0.00        0.06      0.29 o 
  -1   7   7       32.75       33.27      0.82 o 
   0   7   7       52.68       53.04      1.06 o 
   1   7   7       19.20       20.99      0.70 o 
   2   7   7       24.99       25.85      0.61 o 
   3   7   7       29.62       30.09      0.60 o 
   4   7   7        1.87        1.79      0.22 o 
  -4   8   7        0.05        0.23      0.21 o 
  -3   8   7        0.98        1.90      0.16 o 
  -2   8   7       74.68       70.72      1.43 o 
  -1   8   7       39.71       42.97      0.79 o 
   0   8   7        0.24        0.45      0.18 o 
   1   8   7        1.41        1.79      0.21 o 
   2   8   7        3.64        4.12      0.23 o 
   3   8   7        8.45        9.21      0.64 o 
  -3  -8   8        4.00        3.72      0.52 o 
  -2  -8   8        3.55        3.31      0.24 o 
  -1  -8   8        2.70        2.36      0.19 o 
   0  -8   8        1.70        1.74      0.49 o 
   1  -8   8      288.63      294.80      6.92 o 
   2  -8   8       80.99       82.62      1.91 o 
   3  -8   8        9.81       10.22      1.19 o 
  -4  -7   8        5.39        5.07      0.41 o 
  -3  -7   8        1.93        0.97      0.31 o 
  -2  -7   8        7.79        5.31      0.32 o 
  -1  -7   8        8.87        9.16      0.60 o 
   0  -7   8       27.76       30.43      0.71 o 
   1  -7   8       83.02       81.19      1.92 o 
   2  -7   8       24.79       26.04      2.02 o 
   3  -7   8       72.81       75.54      1.26 o 
   4  -7   8       12.48       12.39      0.36 o 
   5  -7   8        6.33        6.93      0.44 o 
  -5  -6   8        3.03        2.76      0.20 o 
  -4  -6   8        7.19        6.78      0.58 o 
  -3  -6   8       44.62       41.90      1.16 o 
  -2  -6   8       35.50       37.93      1.99 o 
  -1  -6   8        9.22       10.25      0.63 o 
   0  -6   8       19.49       15.88      0.75 o 
   1  -6   8        3.87        3.81      0.27 o 
   2  -6   8      243.33      243.05      3.60 o 
   3  -6   8      277.57      277.91      4.26 o 
   4  -6   8        2.17        3.54      0.46 o 
   5  -6   8        1.19        2.57      0.36 o 
   6  -6   8       25.39       26.18      1.28 o 
  -6  -5   8       15.01       14.36      0.71 o 
  -5  -5   8        0.77        0.97      0.40 o 
  -4  -5   8        3.99        4.30      0.56 o 
  -3  -5   8       29.25       32.89      0.82 o 
  -2  -5   8        1.08        0.75      0.19 o 
  -1  -5   8        6.59        8.43      0.49 o 
   0  -5   8       20.60       20.53      0.53 o 
   1  -5   8       67.50       66.60      1.14 o 
   2  -5   8       20.96       20.03      0.63 o 
   3  -5   8        2.33        2.83      0.18 o 
   4  -5   8      140.49      150.37      2.33 o 
   5  -5   8       49.10       44.62      1.89 o 
   6  -5   8       71.23       71.20      1.41 o 
  -7  -4   8        7.45        7.86      0.65 o 
  -6  -4   8        2.68        3.37      0.24 o 
  -5  -4   8        0.13        0.13      0.45 o 
  -4  -4   8       10.26        9.98      0.80 o 
  -3  -4   8       23.07       25.37      0.69 o 
  -2  -4   8       32.16       35.61      0.92 o 
  -1  -4   8      123.44      125.91      2.00 o 
   0  -4   8       58.65       58.97      1.25 o 
   1  -4   8      130.66      112.61      1.51 o 
   2  -4   8        0.55        0.91      0.15 o 
   3  -4   8      227.28      223.86      2.48 o 
   4  -4   8      464.49      441.25      4.71 o 
   5  -4   8       30.68       33.85      0.71 o 
   6  -4   8        9.12       10.58      0.41 o 
   7  -4   8       48.87       47.79      1.09 o 
  -7  -3   8        0.89        0.46      0.34 o 
  -6  -3   8        4.62        4.02      0.34 o 
  -5  -3   8        5.05        4.63      0.60 o 
  -4  -3   8       39.10       40.99      1.19 o 
  -3  -3   8      199.10      201.54      3.57 o 
  -2  -3   8       73.18       74.32      1.61 o 
  -1  -3   8       60.66       55.77      1.10 o 
   0  -3   8       33.77       34.26      0.93 o 
   1  -3   8       16.54       16.83      0.54 o 
   2  -3   8      338.87      324.78      3.63 o 
   3  -3   8       54.76       53.11      0.78 o 
   4  -3   8      186.31      176.87      2.12 o 
   5  -3   8       47.65       54.87      0.83 o 
   6  -3   8      185.29      175.28      2.39 o 
   7  -3   8       74.79       84.83      1.22 o 
  -7  -2   8        0.41        0.30      0.32 o 
  -6  -2   8       14.35       16.86      0.71 o 
  -5  -2   8        3.95        2.49      0.36 o 
  -4  -2   8        2.20        1.91      0.42 o 
  -3  -2   8      283.89      258.77      4.55 o 
  -2  -2   8        7.64        9.28      0.75 o 
  -1  -2   8       11.88       14.06      0.80 o 
   0  -2   8      207.89      217.80      9.11 o 
   1  -2   8      242.80      248.71      7.10 o 
   2  -2   8        1.11        0.63      0.16 o 
   3  -2   8        8.91        9.83      0.54 o 
   4  -2   8      716.92      728.42      8.54 o 
   5  -2   8       70.23       60.96      1.06 o 
   6  -2   8       99.32      105.66      1.55 o 
   7  -2   8       18.21       22.31      0.61 o 
  -8  -1   8        5.22        6.00      0.36 o 
  -7  -1   8        3.11        3.35      0.34 o 
  -6  -1   8        2.52        1.63      0.27 o 
  -5  -1   8       26.98       26.39      0.77 o 
  -4  -1   8        1.55        1.60      0.23 o 
  -3  -1   8       81.50       87.21      1.74 o 
  -2  -1   8      630.24      608.48     23.02 o 
  -1  -1   8      278.93      296.52     16.38 o 
   0  -1   8       15.81       10.60      0.74 o 
   1  -1   8        6.24        7.64      0.62 o 
   2  -1   8       86.82       82.70      3.09 o 
   3  -1   8      326.66      293.63      3.18 o 
   4  -1   8      249.90      247.03      3.16 o 
   5  -1   8      462.90      460.02      7.73 o 
   6  -1   8        0.23        0.55      0.20 o 
   7  -1   8       26.03       22.48      0.47 o 
  -8   0   8        8.50        8.82      0.42 o 
  -7   0   8        0.94        0.57      0.15 o 
  -6   0   8        0.27       -0.05      0.42 o 
  -5   0   8        5.64        5.05      0.32 o 
  -4   0   8       27.80       19.64      0.73 o 
  -3   0   8       48.04       47.90      1.45 o 
  -2   0   8      124.52      134.84      3.99 o 
  -1   0   8        5.06        7.51      0.68 o 
   0   0   8       46.01       50.69      4.20 o 
   1   0   8       11.89       12.86      2.25 o 
   2   0   8      136.17      139.70      4.05 o 
   3   0   8        2.35        3.82      0.66 o 
   4   0   8       11.11       12.42      0.46 o 
   5   0   8      329.11      320.81      6.73 o 
   6   0   8        4.86        3.80      0.23 o 
   7   0   8        6.33        7.93      0.32 o 
  -8   1   8        0.55        0.70      0.42 o 
  -7   1   8        9.72        9.87      0.67 o 
  -6   1   8        4.13        2.18      0.31 o 
  -5   1   8       46.31       44.44      1.85 o 
  -4   1   8       39.36       40.28      1.47 o 
  -3   1   8       56.65       56.33      1.68 o 
  -2   1   8       26.49       23.85      0.85 o 
  -1   1   8      270.82      270.91      7.00 o 
   0   1   8      275.42      262.20      9.80 o 
   3   1   8       58.06       52.04      0.91 o 
   4   1   8      301.62      270.94      3.23 o 
   5   1   8       94.41       92.46      1.39 o 
   6   1   8        9.40        6.07      0.29 o 
   7   1   8       12.35       16.59      0.59 o 
  -7   2   8        4.72        5.21      0.66 o 
  -6   2   8       10.49       11.78      0.84 o 
  -5   2   8        0.63        1.60      0.33 o 
  -4   2   8        5.80        4.53      0.50 o 
  -3   2   8       22.09       20.21      0.65 o 
  -2   2   8       80.00       76.70      2.15 o 
  -1   2   8        2.66        3.24      0.88 o 
   0   2   8       44.58       38.32      2.90 o 
   1   2   8       98.76       95.09      4.74 o 
   2   2   8       28.80       27.93      0.76 o 
   3   2   8      106.83      105.10      1.65 o 
   4   2   8       94.10       90.31      1.34 o 
   5   2   8        5.39        6.18      0.52 o 
   6   2   8       30.39       31.88      1.07 o 
   7   2   8       38.82       35.46      0.65 o 
  -7   3   8       16.80       19.26      1.25 o 
  -6   3   8       11.04       12.21      0.55 o 
  -5   3   8        0.10        0.32      0.26 o 
  -4   3   8       17.79       17.41      0.91 o 
  -3   3   8        3.85        3.80      0.32 o 
  -2   3   8      127.32      124.86      3.27 o 
  -1   3   8        0.11       -0.11      0.20 o 
   0   3   8      614.27      614.33      9.03 o 
   1   3   8      323.45      301.04      3.79 o 
   2   3   8        3.24        2.23      0.27 o 
   3   3   8       47.89       43.80      0.90 o 
   4   3   8        4.81        5.44      0.49 o 
   5   3   8      294.77      303.13      3.88 o 
   6   3   8       10.72       11.63      0.48 o 
  -7   4   8       33.98       35.44      1.02 o 
  -6   4   8        0.01        0.15      0.43 o 
  -5   4   8        6.53        7.11      0.59 o 
  -4   4   8        2.73        5.70      0.37 o 
  -3   4   8       22.42       26.18      0.82 o 
  -2   4   8       28.77       23.42      0.73 o 
  -1   4   8       45.92       49.60      1.14 o 
   0   4   8      159.15      156.02      2.58 o 
   1   4   8      220.62      226.33      3.46 o 
   2   4   8       46.81       43.38      0.73 o 
   3   4   8       73.79       77.07      1.40 o 
   4   4   8       63.48       67.18      1.19 o 
   5   4   8       11.55       12.07      0.40 o 
   6   4   8       14.72       14.79      0.47 o 
  -6   5   8       71.56       73.46      1.67 o 
  -5   5   8       43.03       44.23      1.09 o 
  -4   5   8        3.17        4.21      0.45 o 
  -3   5   8       19.93       22.58      0.83 o 
  -2   5   8       23.80       25.21      0.80 o 
  -1   5   8       26.76       23.54      0.56 o 
   0   5   8       30.82       30.71      0.74 o 
   1   5   8      672.27      678.40      7.75 o 
   2   5   8      200.56      223.17      2.77 o 
   3   5   8        7.74        5.87      0.42 o 
   4   5   8        0.08        0.12      0.17 o 
   5   5   8        0.32        1.51      0.40 o 
  -5   6   8        0.03        0.33      0.28 o 
  -4   6   8       19.91       24.05      0.77 o 
  -3   6   8        0.27        0.47      0.21 o 
  -2   6   8        0.13        0.73      0.22 o 
  -1   6   8        4.24        5.20      0.30 o 
   0   6   8        6.71        6.79      0.37 o 
   1   6   8      153.11      170.31      2.34 o 
   2   6   8       92.57      102.16      1.79 o 
   3   6   8       52.53       58.88      1.22 o 
   4   6   8        6.54        6.18      0.42 o 
  -4   7   8       25.72       25.39      0.82 o 
  -3   7   8        0.78        0.67      0.18 o 
  -2   7   8       18.19       17.75      0.79 o 
  -1   7   8       12.16       10.85      0.35 o 
   0   7   8        7.03        8.23      0.65 o 
   1   7   8        8.40        8.36      0.29 o 
   2   7   8       68.19       67.30      1.74 o 
   3   7   8       52.18       56.98      1.12 o 
  -2   8   8        0.57        0.10      0.13 o 
  -1   8   8        1.18        0.57      0.14 o 
   0   8   8        0.01        0.10      0.11 o 
   1   8   8        3.09        2.47      0.28 o 
  -1  -8   9        0.77        0.65      0.34 o 
   0  -8   9       20.18       18.77      0.44 o 
   1  -8   9        0.10        0.59      0.70 o 
  -3  -7   9        0.89        0.86      0.17 o 
  -2  -7   9        0.18        0.24      0.25 o 
  -1  -7   9       19.49       18.73      0.74 o 
   0  -7   9       24.76       29.75      0.75 o 
   1  -7   9        0.23        0.38      0.35 o 
   2  -7   9        1.29        1.53      0.37 o 
   3  -7   9       18.52       22.49      0.70 o 
   4  -7   9        0.60        0.71      0.28 o 
  -4  -6   9        1.26        0.78      0.43 o 
  -3  -6   9       14.28       13.42      0.60 o 
  -2  -6   9        2.65        3.25      0.35 o 
  -1  -6   9       15.28       15.99      0.50 o 
   0  -6   9        5.62        6.27      0.40 o 
   1  -6   9       69.95       71.41      1.33 o 
   2  -6   9        6.54        7.91      0.35 o 
   3  -6   9        1.30        1.77      0.17 o 
   4  -6   9        9.13        8.18      0.36 o 
   5  -6   9       14.49       16.27      1.04 o 
  -5  -5   9        0.18        0.53      0.23 o 
  -4  -5   9        8.25        7.60      0.54 o 
  -3  -5   9        6.38        6.05      0.56 o 
  -2  -5   9        0.46        0.59      0.36 o 
  -1  -5   9        0.75        1.65      0.23 o 
   0  -5   9       94.34       87.93      1.69 o 
   1  -5   9       52.21       50.95      1.10 o 
   2  -5   9       55.86       53.46      1.14 o 
   3  -5   9        4.82        6.65      0.61 o 
   4  -5   9      112.58      119.16      2.30 o 
   5  -5   9       11.01       11.14      0.49 o 
  -6  -4   9        3.21        2.92      0.24 o 
  -5  -4   9       18.53       19.46      1.62 o 
  -4  -4   9       51.30       61.79      1.71 o 
  -3  -4   9        4.39        4.04      0.29 o 
  -2  -4   9       59.30       63.97      1.16 o 
  -1  -4   9       49.72       48.37      0.84 o 
   0  -4   9      204.28      192.39      2.97 o 
   1  -4   9        1.70        1.57      0.19 o 
   2  -4   9       53.67       52.85      0.89 o 
   3  -4   9      144.82      138.22      1.96 o 
   4  -4   9        5.01        5.00      0.27 o 
   5  -4   9        5.18        4.34      0.36 o 
   6  -4   9       45.12       48.20      0.90 o 
  -6  -3   9       10.14       12.10      0.47 o 
  -5  -3   9        9.44        9.15      0.45 o 
  -4  -3   9        7.46        8.72      0.44 o 
  -3  -3   9      115.04      112.11      2.23 o 
  -2  -3   9       90.39       88.07      1.67 o 
  -1  -3   9       18.50       18.61      0.48 o 
   0  -3   9        3.06        3.86      0.31 o 
   1  -3   9      179.97      178.96      2.08 o 
   2  -3   9       64.16       60.61      0.92 o 
   3  -3   9       48.95       47.04      0.69 o 
   4  -3   9       15.12       13.10      0.40 o 
   5  -3   9      155.13      167.15      3.54 o 
   6  -3   9      146.36      147.51      2.10 o 
  -7  -2   9        6.56        8.13      0.51 o 
  -6  -2   9        0.50        0.73      0.34 o 
  -5  -2   9        7.91        7.02      0.35 o 
  -4  -2   9      116.51      121.05      2.67 o 
  -3  -2   9      441.73      461.38      7.46 o 
  -2  -2   9        2.09        4.32      0.37 o 
  -1  -2   9      257.63      256.75      3.50 o 
   0  -2   9      189.22      174.26      2.81 o 
   1  -2   9      133.59      125.05      1.69 o 
   2  -2   9       11.76        9.77      0.79 o 
   3  -2   9       85.65       87.94      1.07 o 
   4  -2   9      281.70      284.65      3.33 o 
   5  -2   9        0.15        0.06      0.28 o 
   6  -2   9        0.07        0.52      0.17 o 
   7  -2   9       18.17       18.19      0.36 o 
  -7  -1   9        5.23        3.65      0.36 o 
  -6  -1   9       21.40       20.52      0.59 o 
  -5  -1   9       26.25       29.53      1.73 o 
  -4  -1   9       35.51       41.52      1.27 o 
  -3  -1   9        1.53        2.70      0.38 o 
  -2  -1   9      164.10      159.16      2.85 o 
  -1  -1   9      414.78      403.16      6.77 o 
   0  -1   9       10.63        9.87      1.31 o 
   1  -1   9       38.12       40.56      2.63 o 
   2  -1   9       51.69       53.72      0.86 o 
   3  -1   9        8.13       11.20      0.37 o 
   4  -1   9        3.08        3.39      0.18 o 
   5  -1   9       34.94       33.91      0.72 o 
   6  -1   9       49.62       57.77      1.06 o 
   7  -1   9       54.09       51.62      0.81 o 
  -7   0   9       87.19       91.98      2.51 o 
  -6   0   9       19.27       23.23      0.79 o 
  -5   0   9        6.19        5.19      0.28 o 
  -4   0   9       64.99       62.65      1.28 o 
  -3   0   9      248.41      244.75      5.13 o 
  -2   0   9      683.34      663.12     12.99 o 
   1   0   9       41.12       37.22      1.27 o 
   2   0   9        5.90        5.27      0.43 o 
   3   0   9        4.91        5.70      0.27 o 
   4   0   9       12.97       17.16      0.46 o 
   5   0   9       84.83       91.23      1.54 o 
   6   0   9       19.32       15.16      0.35 o 
   7   0   9        0.09        0.40      0.15 o 
  -7   1   9       10.19       10.58      0.40 o 
  -6   1   9       25.85       21.87      0.77 o 
  -5   1   9       56.28       61.63      1.58 o 
  -4   1   9       83.47       82.41      1.82 o 
  -3   1   9       36.59       41.10      0.81 o 
  -2   1   9       46.80       45.81      1.88 o 
  -1   1   9        8.40        7.73      1.55 o 
   1   1   9        0.35        0.14      0.47 o 
   2   1   9       13.49       13.56      0.61 o 
   3   1   9       38.96       42.70      0.87 o 
   4   1   9        0.20        0.31      0.23 o 
   5   1   9       12.48       11.38      0.50 o 
   6   1   9        1.18        1.56      0.16 o 
  -7   2   9        3.82        2.70      0.19 o 
  -6   2   9      120.23      119.30      3.29 o 
  -5   2   9       52.29       50.38      1.02 o 
  -4   2   9        2.54        3.07      0.55 o 
  -3   2   9       47.06       41.23      1.42 o 
  -2   2   9       76.31       77.93      1.63 o 
  -1   2   9      563.59      493.51     10.73 o 
   0   2   9      634.09      587.82     12.02 o 
   1   2   9       10.56       13.01      0.58 o 
   2   2   9       47.62       47.75      1.15 o 
   3   2   9       57.35       46.87      1.05 o 
   4   2   9        0.76        1.68      0.26 o 
   5   2   9        0.50        0.43      0.20 o 
   6   2   9        9.79       11.48      0.29 o 
  -6   3   9        6.55        5.89      0.69 o 
  -5   3   9       15.91       12.08      0.73 o 
  -4   3   9       41.40       41.84      1.38 o 
  -3   3   9      135.38      138.78      2.89 o 
  -2   3   9       32.91       34.58      1.01 o 
  -1   3   9       46.44       46.46      1.15 o 
   0   3   9       13.07       11.50      0.39 o 
   1   3   9       83.86       85.54      1.58 o 
   2   3   9       48.61       38.01      0.72 o 
   3   3   9       18.87       18.34      0.76 o 
   4   3   9       75.22       77.20      1.71 o 
   5   3   9        1.14        1.52      0.35 o 
   6   3   9        1.15        1.30      0.14 o 
  -6   4   9        5.22        5.01      0.34 o 
  -5   4   9      125.14      123.86      5.96 o 
  -4   4   9      148.15      143.69      3.12 o 
  -3   4   9       13.72       13.64      0.99 o 
  -2   4   9       19.57       21.99      0.91 o 
  -1   4   9        9.64       10.47      0.47 o 
   0   4   9      322.03      288.25      5.99 o 
   1   4   9       84.05       78.51      1.30 o 
   2   4   9        0.21        0.56      0.30 o 
   3   4   9       39.02       41.48      1.00 o 
   4   4   9       29.09       28.13      0.71 o 
   5   4   9        1.98        1.28      0.32 o 
  -5   5   9       27.77       25.51      1.00 o 
  -4   5   9        8.51        7.76      0.59 o 
  -3   5   9       36.65       38.04      1.01 o 
  -2   5   9       29.15       28.59      0.89 o 
  -1   5   9        2.81        2.13      0.45 o 
   0   5   9        3.59        4.38      0.26 o 
   1   5   9       27.46       26.46      0.74 o 
   2   5   9        0.08        0.14      0.24 o 
   3   5   9        6.87        5.52      0.36 o 
   4   5   9        2.64        2.79      0.35 o 
  -4   6   9       55.00       58.22      1.25 o 
  -3   6   9       56.61       52.15      1.62 o 
  -2   6   9        0.33        0.62      0.13 o 
  -1   6   9       26.38       29.62      0.92 o 
   0   6   9        1.64        1.73      0.18 o 
   1   6   9       40.30       38.91      1.47 o 
   2   6   9        9.16        7.75      0.60 o 
   3   6   9        0.11        0.16      0.17 o 
  -3   7   9        7.85        7.14      0.35 o 
  -2   7   9       12.50       11.63      0.52 o 
  -1   7   9        1.55        1.38      0.18 o 
   0   7   9        1.47        1.39      0.27 o 
   1   7   9        4.26        5.25      0.34 o 
   2   7   9        3.97        3.96      0.32 o 
  -2  -7  10        7.99        7.56      0.37 o 
  -1  -7  10       10.58       10.38      0.38 o 
   0  -7  10        5.05        6.22      0.63 o 
   1  -7  10       23.18       23.02      0.51 o 
   2  -7  10       20.13       18.20      0.65 o 
  -3  -6  10        6.20        5.93      0.56 o 
  -2  -6  10        2.86        3.45      0.29 o 
  -1  -6  10        0.25        0.14      0.27 o 
   0  -6  10       30.30       33.15      0.89 o 
   1  -6  10       37.95       38.83      1.61 o 
   2  -6  10       31.52       30.72      0.91 o 
   3  -6  10        0.77        0.67      0.19 o 
  -4  -5  10        2.77        2.44      0.50 o 
  -3  -5  10        0.77        1.15      0.40 o 
  -2  -5  10        0.17        0.29      0.17 o 
  -1  -5  10       15.09       16.96      0.53 o 
   0  -5  10      169.17      160.77      2.64 o 
   1  -5  10       11.53       13.29      0.59 o 
   2  -5  10        3.56        3.76      0.28 o 
   3  -5  10       12.68       11.03      0.55 o 
   4  -5  10        5.93        4.58      0.42 o 
  -5  -4  10        1.38        1.11      0.20 o 
  -4  -4  10       27.68       24.82      0.90 o 
  -3  -4  10       11.67        9.91      0.65 o 
  -2  -4  10       13.03       12.14      0.70 o 
  -1  -4  10       64.51       67.00      1.41 o 
   0  -4  10       24.12       23.08      0.62 o 
   1  -4  10      143.32      138.48      2.39 o 
   2  -4  10       69.90       67.88      1.15 o 
   3  -4  10       24.32       26.48      0.55 o 
   4  -4  10        2.76        1.82      0.24 o 
   5  -4  10       29.29       27.74      0.65 o 
  -6  -3  10        3.14        4.89      0.29 o 
  -5  -3  10        0.71        0.64      0.22 o 
  -4  -3  10       41.66       35.99      1.34 o 
  -3  -3  10        1.96        1.88      0.47 o 
  -2  -3  10        5.13        5.63      0.22 o 
  -1  -3  10        0.14        0.05      0.18 o 
   0  -3  10       39.39       40.68      0.99 o 
   1  -3  10      372.94      343.15      4.52 o 
   2  -3  10      125.81      121.35      1.54 o 
   3  -3  10      100.79       98.66      1.48 o 
   4  -3  10        6.96        5.45      0.53 o 
   5  -3  10        7.08        7.52      0.46 o 
  -6  -2  10        0.34        0.00      0.31 o 
  -5  -2  10        0.31        0.94      0.17 o 
  -4  -2  10       14.36       14.71      0.68 o 
  -3  -2  10      272.27      265.80      4.69 o 
  -2  -2  10      128.05      131.96      2.77 o 
  -1  -2  10       81.93       74.94      1.36 o 
   0  -2  10      167.15      157.20      2.34 o 
   1  -2  10       33.54       32.62      0.58 o 
   2  -2  10      125.52      107.70      1.45 o 
   3  -2  10      324.22      317.34      3.55 o 
   4  -2  10       27.71       26.25      0.52 o 
   5  -2  10        0.70        0.13      0.12 o 
   6  -2  10       51.49       52.85      0.86 o 
  -6  -1  10        8.61        9.85      0.52 o 
  -5  -1  10        4.31        7.86      0.45 o 
  -4  -1  10        0.40        0.53      0.27 o 
  -3  -1  10      253.93      273.51      5.05 o 
  -2  -1  10       30.85       30.16      2.73 o 
  -1  -1  10        5.45        5.82      1.25 o 
   1  -1  10       12.93       15.20      0.50 o 
   2  -1  10      120.10      106.18      1.53 o 
   3  -1  10      123.69      110.04      1.51 o 
   4  -1  10      211.85      207.06      2.66 o 
   5  -1  10        2.55        1.61      0.20 o 
   6  -1  10        6.93        7.57      0.51 o 
  -6   0  10        0.14        0.11      0.22 o 
  -5   0  10        1.39        1.69      0.31 o 
  -4   0  10       51.85       56.31      2.15 o 
  -3   0  10       40.45       38.39      1.54 o 
  -2   0  10      280.35      254.01      8.28 o 
   2   0  10        5.63        3.51      0.26 o 
   3   0  10       95.10       82.02      1.44 o 
   4   0  10      196.47      188.80      2.98 o 
   5   0  10        5.46        5.76      0.30 o 
   6   0  10        2.14        1.14      0.23 o 
  -6   1  10        0.10        0.23      0.19 o 
  -5   1  10        2.69        1.70      0.29 o 
  -4   1  10       65.03       67.32      1.73 o 
  -3   1  10        7.65        5.23      0.34 o 
  -2   1  10      108.85      116.83      4.90 o 
   2   1  10        1.23        1.61      0.28 o 
   3   1  10      101.79       96.72      1.78 o 
   4   1  10       46.68       41.63      0.98 o 
   5   1  10        6.86        7.50      0.39 o 
   6   1  10       22.38       23.25      0.55 o 
  -6   2  10        0.25        0.43      0.52 o 
  -5   2  10        4.99        2.99      0.31 o 
  -4   2  10        5.43        4.79      0.31 o 
  -3   2  10      130.58      139.09      2.87 o 
  -2   2  10      107.90      104.57      2.70 o 
  -1   2  10       58.11       63.60      2.28 o 
   0   2  10      179.60      168.53      5.03 o 
   1   2  10       12.79       11.35      0.72 o 
   2   2  10       38.69       37.85      1.20 o 
   3   2  10       15.84       13.38      0.89 o 
   4   2  10      181.03      174.54      3.36 o 
   5   2  10       44.50       46.87      1.02 o 
  -6   3  10        0.54        0.43      0.18 o 
  -5   3  10        3.92        5.21      0.39 o 
  -4   3  10        5.90        6.74      0.63 o 
  -3   3  10      141.63      134.69      2.88 o 
  -2   3  10       22.27       24.21      0.96 o 
  -1   3  10       49.06       49.53      1.15 o 
   0   3  10       17.86       22.49      1.10 o 
   1   3  10        4.38        4.89      0.42 o 
   2   3  10       18.91       25.94      0.78 o 
   3   3  10       19.67       24.78      0.91 o 
   4   3  10       88.36       90.96      1.69 o 
   5   3  10        4.43        3.68      0.32 o 
  -5   4  10       15.03       18.04      0.93 o 
  -4   4  10        0.03        0.01      0.43 o 
  -3   4  10        2.70        2.91      0.27 o 
  -2   4  10       25.84       25.89      0.93 o 
  -1   4  10      169.42      175.31      3.25 o 
   0   4  10       38.05       42.07      1.13 o 
   1   4  10      129.09      145.49      3.05 o 
   2   4  10       43.82       39.38      1.15 o 
   3   4  10        7.64        6.37      0.41 o 
   4   4  10        3.94        2.05      0.35 o 
  -4   5  10        8.75        9.34      0.54 o 
  -3   5  10       15.27       16.60      0.54 o 
  -2   5  10       12.33        8.85      0.45 o 
  -1   5  10       27.05       24.23      0.55 o 
   0   5  10       58.76       63.28      1.33 o 
   1   5  10        1.23        0.65      0.27 o 
   2   5  10        0.03        0.06      0.32 o 
   3   5  10        8.32        9.73      0.47 o 
  -3   6  10        0.06        0.02      0.14 o 
  -2   6  10        2.62        2.66      0.27 o 
  -1   6  10        0.53        0.59      0.28 o 
   0   6  10       22.20       22.84      0.76 o 
   1   6  10       13.03       12.99      0.52 o 
   2   6  10       26.19       27.90      0.86 o 
  -1  -6  11        1.81        2.69      0.27 o 
   0  -6  11        3.86        4.02      0.45 o 
   1  -6  11       23.16       23.72      0.78 o 
  -3  -5  11        0.00       -0.10      0.46 o 
  -2  -5  11        2.98        2.32      0.43 o 
  -1  -5  11        7.64        7.28      0.81 o 
   0  -5  11       22.33       23.64      0.78 o 
   1  -5  11        7.32        7.49      0.35 o 
   2  -5  11        8.24        9.15      0.48 o 
   3  -5  11       64.74       61.64      1.35 o 
  -4  -4  11       15.14       19.68      0.94 o 
  -3  -4  11        7.28        8.16      0.54 o 
  -2  -4  11       15.51       18.49      0.56 o 
  -1  -4  11       12.73       12.65      0.55 o 
   0  -4  11        2.54        2.12      0.38 o 
   1  -4  11        1.22        1.53      0.22 o 
   2  -4  11       63.40       60.05      1.27 o 
   3  -4  11        7.60        7.94      0.55 o 
   4  -4  11        1.69        1.87      0.41 o 
  -5  -3  11       13.04       14.34      0.69 o 
  -4  -3  11       83.11       83.08      2.07 o 
  -3  -3  11       80.81       95.34      2.26 o 
  -2  -3  11        6.94        7.29      0.37 o 
  -1  -3  11       28.19       29.21      0.98 o 
   0  -3  11       59.27       55.45      1.83 o 
   1  -3  11       33.28       31.55      0.87 o 
   2  -3  11       28.66       31.08      0.95 o 
   3  -3  11       57.59       59.06      1.03 o 
   4  -3  11        0.26        0.52      0.20 o 
  -5  -2  11        1.10        1.65      0.21 o 
  -4  -2  11      165.67      169.40      2.83 o 
  -3  -2  11       26.87       30.18      1.34 o 
  -2  -2  11       21.74       23.72      0.76 o 
  -1  -2  11       63.77       62.20      1.41 o 
   0  -2  11       12.83       16.85      0.58 o 
   1  -2  11        3.02        2.93      0.46 o 
   2  -2  11       16.91       12.78      0.35 o 
   3  -2  11       30.54       30.61      0.92 o 
   4  -2  11       93.88      101.25      1.47 o 
   5  -2  11        4.29        5.53      0.32 o 
  -5  -1  11        0.01        0.08      0.46 o 
  -4  -1  11        3.88        5.04      0.43 o 
  -3  -1  11       74.48       68.66      3.05 o 
  -2  -1  11      162.08      162.12      6.37 o 
   2  -1  11        0.68        0.56      0.18 o 
   3  -1  11        2.32        1.77      0.41 o 
   4  -1  11       70.40       69.63      1.50 o 
   5  -1  11        2.92        4.91      0.32 o 
  -5   0  11        5.04        4.04      0.54 o 
  -4   0  11        0.30        0.88      0.61 o 
  -3   0  11       28.07       33.29      2.33 o 
   2   0  11        3.32        2.71      0.34 o 
   3   0  11       21.32       19.31      0.68 o 
   4   0  11        0.10        0.09      0.12 o 
   5   0  11       31.61       29.04      0.98 o 
  -5   1  11        4.50        4.86      0.39 o 
  -4   1  11        0.47        0.17      0.41 o 
  -3   1  11        8.25        8.78      0.68 o 
   2   1  11        8.86        7.75      0.41 o 
   3   1  11        0.03        0.55      0.25 o 
   4   1  11       14.81       20.13      0.98 o 
   5   1  11       19.33       21.48      0.62 o 
  -5   2  11        0.10        0.14      0.49 o 
  -4   2  11       14.02       13.36      0.53 o 
  -3   2  11        9.61       10.71      0.75 o 
  -2   2  11       11.18       13.27      0.82 o 
   1   2  11        2.66        2.26      0.49 o 
   2   2  11        0.33        0.35      0.28 o 
   3   2  11        5.67        9.62      0.47 o 
   4   2  11       12.54       11.20      0.53 o 
  -4   3  11       13.95       17.17      0.89 o 
  -3   3  11        2.83        3.78      0.40 o 
  -2   3  11        0.20        0.18      0.40 o 
  -1   3  11      110.53       95.00      2.71 o 
   0   3  11        2.90        1.57      0.54 o 
   1   3  11        0.04       -0.08      0.64 o 
   2   3  11        7.61       10.71      0.62 o 
   3   3  11       34.28       34.65      0.84 o 
   4   3  11        2.76        2.52      0.24 o 
  -4   4  11        0.20        0.24      0.39 o 
  -3   4  11       17.47       18.82      1.01 o 
  -2   4  11       14.33       14.98      0.69 o 
  -1   4  11       25.48       25.36      0.82 o 
   0   4  11       41.41       45.68      1.18 o 
   1   4  11        0.56        1.28      0.42 o 
   2   4  11        2.75        2.26      0.51 o 
   3   4  11        1.96        1.92      0.33 o 
  -2   5  11        0.86        0.79      0.21 o 
  -1   5  11        3.56        3.26      0.31 o 
   0   5  11       84.03       84.28      1.48 o 
   1   5  11        8.08        9.21      0.52 o 
  -2  -4  12        3.24        3.49      0.44 o 
  -1  -4  12        5.69        4.24      0.54 o 
   0  -4  12       99.34       95.16      1.68 o 
   1  -4  12      110.61      106.41      2.14 o 
   2  -4  12       28.64       29.95      0.79 o 
  -3  -3  12       10.16        6.17      0.90 o 
  -2  -3  12        6.62        4.93      0.51 o 
  -1  -3  12       12.93       12.25      0.58 o 
   0  -3  12       69.13       66.87      1.60 o 
   1  -3  12        2.00        2.04      0.23 o 
   2  -3  12       33.28       39.51      0.95 o 
   3  -3  12       30.72       28.16      0.82 o 
  -4  -2  12        5.66        4.35      0.40 o 
  -3  -2  12       35.66       33.54      1.09 o 
  -2  -2  12       28.98       32.65      1.89 o 
   1  -2  12       56.81       58.30      1.50 o 
   2  -2  12      137.81      119.58      2.90 o 
   3  -2  12        0.70        0.61      0.27 o 
  -4  -1  12       28.40       34.23      2.29 o 
  -3  -1  12        0.86        1.82      0.32 o 
   2  -1  12        3.36        4.57      0.44 o 
   3  -1  12       15.86       19.56      1.23 o 
  -4   0  12       16.05       17.72      1.45 o 
   3   0  12       22.47       17.87      1.16 o 
  -4   1  12        1.09        1.47      0.68 o 
  -3   1  12       12.99       11.37      1.37 o 
   3   1  12       13.74       12.05      1.05 o 
  -3   2  12        2.80        2.82      0.79 o 
   2   2  12        0.80        0.75      0.23 o 
   3   2  12       28.34       33.51      1.04 o 
  -3   3  12       10.32       14.42      0.87 o 
  -2   3  12       15.15       16.39      1.35 o 
   1   3  12        0.67        0.60      0.62 o 
   2   3  12        0.51        0.73      0.18 o 
  -1   4  12        0.48        0.59      0.41 o 
   0   4  12        3.71        3.85      0.91 o 
                                                 
